# Supplementary material for: N′-(2-Hydr­oxy-5-nitro­benzyl­idene)-2-(1H-indol-3-yl)acetohydrazide
Source: Acta Crystallogr Sect E Struct Rep Online. 2008 Aug 16;64(Pt 9):o1777. doi: 10.1107/S1600536808026044 (PMC2960495; doi:10.1107/S1600536808026044)
Supplement: Supplementary file 1 [file e-64-o1777-sup1.cif]

##############################################################################
###                                                                        ###
###        Electronic paper (Acta Crystallographica Section E)             ###
###                                                                        ###
##############################################################################
#                                                                            #
# This CIF contains the data in a paper accepted for publication in Acta     #
# Crystallographica Section E. It conforms to the requirements of Notes      #
# for Authors for Section E, and has been peer reviewed under the auspices   #
# of the IUCr Commission on Journals.                                        #
#                                                                            #
# Full details of the Crystallographic Information File format               #
# are given in the paper "The Crystallographic Information File (CIF):       #
# a New Standard Archive File for Crystallography" by S. R. Hall, F. H.      #
# Allen and I. D. Brown [Acta Cryst. (1991), A47, 655-685].                  #
#                                                                            #
# The current version of the core CIF dictionary is obtainable from          #
# ftp://ftp.iucr.org/pub/cif_core.dic. The current version number is 2.4.    #
#                                                                            #
# Software is freely available for graphical display of the structure(s) in  #
# this CIF.  For information consult the CIF home page http://www.iucr.org/  #
# cif/home.html                                                              #
#                                                                            #
# This file may be used for bona fide research purposes within the           #
# scientific community so long as proper attribution is given to the journal # 
# article from which it was obtained.                                        #
#                                                                            #
##############################################################################
                                             
data_global
_audit_creation_method     SHELXL-97
_journal_date_recd_electronic     2008-07-10
_journal_date_accepted     2008-08-12
_journal_name_full     'Acta Crystallographica, Section E'
_journal_year     2008
_journal_volume     64
_journal_issue      9
_journal_page_first     o1777
_journal_page_last     o1777
_journal_paper_category     QO
_journal_coeditor_code     BQ2091
_publ_contact_author
;
     Dr. Seik Weng Ng
     Department of Chemistry
     University of Malaya
     50603 Kuala Lumpur
     Malaysia
;
_publ_contact_author_email     seikweng@um.edu.my
_publ_contact_author_fax     '03 7967 4193'
_publ_contact_author_phone     '03 7967 6778'
_publ_section_title
;
<i>N</i>'-(2-Hydroxy-5-nitrobenzylidene)-2-(1<i>H</i>-indol-3-yl)acetohydrazide
;
loop_
    _publ_author_name
    _publ_author_address
    'Puvaneswary, Subramaniam'
;
Department of Chemistry
University of Malaya
50603 Kuala Lumpur
Malaysia
;
    'Ali, Hapipah M.'
;
Department of Chemistry
University of Malaya
50603 Kuala Lumpur
Malaysia
;
    'Robinson, Ward T.'
;
Department of Chemistry
University of Malaya
50603 Kuala Lumpur
Malaysia
;
    'Ng, Seik Weng'
;
Department of Chemistry
University of Malaya
50603 Kuala Lumpur
Malaysia
;
_publ_section_synopsis     .
data_I
_audit_creation_method     SHELXL-97
_chemical_name_systematic
;
<i>N</i>'-(2-Hydroxy-5-nitrobenzylidene)-2-(1<i>H</i>-indol-3-yl)acetohydrazide
;
_chemical_name_common     ?
_chemical_formula_moiety     'C17 H14 N4 O4'
_chemical_formula_sum     'C17 H14 N4 O4'
_chemical_formula_iupac     'C17 H14 N4 O4'
_chemical_formula_weight     338.32
_chemical_melting_point     ?
_symmetry_cell_setting     Orthorhombic
_symmetry_space_group_name_H-M     'P b c a'
_symmetry_space_group_name_Hall     '-P 2ac 2ab'
loop_
    _symmetry_equiv_pos_as_xyz
    'x, y, z'
    '-x+1/2, -y, z+1/2'
    '-x, y+1/2, -z+1/2'
    'x+1/2, -y+1/2, -z'
    '-x, -y, -z'
    'x-1/2, y, -z-1/2'
    'x, -y-1/2, z-1/2'
    '-x-1/2, y-1/2, z'
_cell_length_a     9.5387(2)
_cell_length_b     11.2724(3)
_cell_length_c     29.7796(7)
_cell_angle_alpha     90.00
_cell_angle_beta     90.00
_cell_angle_gamma     90.00
_cell_volume     3202.00(10)
_cell_formula_units_Z     8
_cell_measurement_reflns_used     3679
_cell_measurement_theta_min     2.5
_cell_measurement_theta_max     22.2
_cell_measurement_temperature     100(2)
_exptl_crystal_description     'Irregular block'
_exptl_crystal_colour     Yellow
_exptl_crystal_size_max     0.30
_exptl_crystal_size_mid     0.25
_exptl_crystal_size_min     0.20
_exptl_crystal_density_diffrn     1.404
_exptl_crystal_density_meas     ?
_exptl_crystal_density_method     'not measured'
_exptl_crystal_F_000     1408
_exptl_absorpt_coefficient_mu     0.103
_exptl_absorpt_correction_type     None
_exptl_absorpt_process_details     ?
_exptl_absorpt_correction_T_min     ?
_exptl_absorpt_correction_T_max     ?
_diffrn_ambient_temperature     100(2)
_diffrn_radiation_type     MoK\a
_diffrn_radiation_wavelength     0.71073
_diffrn_radiation_source     'fine-focus sealed tube'
_diffrn_radiation_monochromator     graphite
_diffrn_measurement_device_type     'Bruker SMART APEX'
_diffrn_measurement_method     \w
_diffrn_detector_area_resol_mean     ?
_diffrn_reflns_number     47721
_diffrn_reflns_av_R_equivalents     0.0525
_diffrn_reflns_av_sigmaI/netI     0.0337
_diffrn_reflns_theta_min     1.37
_diffrn_reflns_theta_max     27.49
_diffrn_reflns_theta_full     27.49
_diffrn_measured_fraction_theta_max     0.997
_diffrn_measured_fraction_theta_full     0.997
_diffrn_reflns_limit_h_min     -12
_diffrn_reflns_limit_h_max     12
_diffrn_reflns_limit_k_min     -14
_diffrn_reflns_limit_k_max     13
_diffrn_reflns_limit_l_min     -38
_diffrn_reflns_limit_l_max     38
_diffrn_standards_number     0
_diffrn_standards_interval_count     0
_diffrn_standards_interval_time     0
_diffrn_standards_decay_%     0
_reflns_number_total     3679
_reflns_number_gt     2059
_reflns_threshold_expression     I>2\s(I)
_refine_ls_structure_factor_coef     Fsqd
_refine_ls_matrix_type     full
_refine_ls_R_factor_all     0.0965
_refine_ls_R_factor_gt     0.0442
_refine_ls_wR_factor_gt     0.1236
_refine_ls_wR_factor_ref     0.1596
_refine_ls_goodness_of_fit_ref     1.023
_refine_ls_restrained_S_all     1.023
_refine_ls_number_reflns     3679
_refine_ls_number_parameters     228
_refine_ls_number_restraints     0
_refine_ls_hydrogen_treatment     constr
_refine_ls_weighting_scheme     calc
_refine_ls_weighting_details
                 'calc w=1/[\s^2^(Fo^2^)+(0.0885P)^2^] where P=(Fo^2^+2Fc^2^)/3'
_atom_sites_solution_hydrogens     geom
_atom_sites_solution_primary     direct
_atom_sites_solution_secondary     difmap
_refine_ls_shift/su_max     0.001
_refine_ls_shift/su_mean     0.000
_refine_diff_density_max     0.175
_refine_diff_density_min     -0.210
_refine_ls_extinction_method     'SHELXL97 (Sheldrick, 2008)'
_refine_ls_extinction_coef     0.0070(10)
_refine_ls_extinction_expression
                                  'Fc^*^=kFc[1+0.001xFc^2^\l^3^/sin(2\q)]^-1/4^'
loop_
    _atom_type_symbol
    _atom_type_description
    _atom_type_scat_dispersion_real
    _atom_type_scat_dispersion_imag
    _atom_type_scat_source
    'C' 'C' 0.0033 0.0016
                         'International Tables Vol C Tables 4.2.6.8 and 6.1.1.4'
    'H' 'H' 0.0000 0.0000
                         'International Tables Vol C Tables 4.2.6.8 and 6.1.1.4'
    'N' 'N' 0.0061 0.0033
                         'International Tables Vol C Tables 4.2.6.8 and 6.1.1.4'
    'O' 'O' 0.0106 0.0060
                         'International Tables Vol C Tables 4.2.6.8 and 6.1.1.4'
_computing_data_collection     'APEX2 (Bruker, 2007)'
_computing_cell_refinement     'SAINT (Bruker, 2007)'
_computing_data_reduction     'SAINT (Bruker, 2007)'
_computing_structure_solution     'SHELXS97 (Sheldrick, 2008)'
_computing_structure_refinement     'SHELXL97 (Sheldrick, 2008)'
_computing_molecular_graphics     'X-SEED (Barbour, 2001)'
_computing_publication_material     'publCIF (Westrip, 2008)'
loop_
    _atom_site_type_symbol
    _atom_site_label
    _atom_site_fract_x
    _atom_site_fract_y
    _atom_site_fract_z
    _atom_site_U_iso_or_equiv
    _atom_site_adp_type
    _atom_site_calc_flag
    _atom_site_refinement_flags
    _atom_site_occupancy
    _atom_site_disorder_assembly
    _atom_site_disorder_group
    O O1 0.76143(16) 0.34962(15) 0.66810(5) 0.0747(5) Uani d . 1 . .
    H H1O 0.7344 0.4058 0.6845 0.112 Uiso calc R 1 . .
    O O2 0.50825(18) 0.27110(16) 0.47819(5) 0.0896(6) Uani d . 1 . .
    O O3 0.36688(19) 0.40496(16) 0.50246(5) 0.0853(5) Uani d . 1 . .
    O O4 0.78329(15) 0.61201(15) 0.75230(5) 0.0790(5) Uani d . 1 . .
    N N1 0.4670(2) 0.33901(17) 0.50757(6) 0.0647(5) Uani d . 1 . .
    N N2 0.60812(15) 0.52866(14) 0.69094(5) 0.0522(4) Uani d . 1 . .
    N N3 0.56843(16) 0.61209(15) 0.72184(5) 0.0543(5) Uani d . 1 . .
    H H3N 0.4821 0.6397 0.7223 0.065 Uiso calc R 1 . .
    N N4 0.79603(19) 0.75966(17) 0.89103(6) 0.0712(5) Uani d . 1 . .
    H H4N 0.8598 0.7879 0.9095 0.085 Uiso calc R 1 . .
    C C1 0.6858(2) 0.34823(18) 0.63004(7) 0.0563(5) Uani d . 1 . .
    C C2 0.7229(2) 0.26733(18) 0.59698(8) 0.0651(6) Uani d . 1 . .
    H H2 0.7980 0.2137 0.6022 0.078 Uiso calc R 1 . .
    C C3 0.6523(2) 0.26386(18) 0.55689(7) 0.0625(6) Uani d . 1 . .
    H H3 0.6787 0.2090 0.5342 0.075 Uiso calc R 1 . .
    C C4 0.5426(2) 0.34134(17) 0.55005(6) 0.0538(5) Uani d . 1 . .
    C C5 0.5011(2) 0.42048(16) 0.58253(6) 0.0511(5) Uani d . 1 . .
    H H5 0.4237 0.4715 0.5772 0.061 Uiso calc R 1 . .
    C C6 0.57211(19) 0.42584(16) 0.62300(6) 0.0473(5) Uani d . 1 . .
    C C7 0.53086(19) 0.51242(17) 0.65658(6) 0.0505(5) Uani d . 1 . .
    H H7 0.4468 0.5567 0.6530 0.061 Uiso calc R 1 . .
    C C8 0.6644(2) 0.65087(18) 0.75150(6) 0.0555(5) Uani d . 1 . .
    C C9 0.6133(2) 0.7485(2) 0.78219(6) 0.0643(6) Uani d . 1 . .
    H H9A 0.6427 0.8262 0.7699 0.077 Uiso calc R 1 . .
    H H9B 0.5095 0.7472 0.7832 0.077 Uiso calc R 1 . .
    C C10 0.6695(2) 0.73543(17) 0.82885(6) 0.0546(5) Uani d . 1 . .
    C C11 0.7735(2) 0.7979(2) 0.84821(7) 0.0684(6) Uani d . 1 . .
    H H11 0.8242 0.8600 0.8340 0.082 Uiso calc R 1 . .
    C C12 0.62245(19) 0.65262(16) 0.86168(7) 0.0514(5) Uani d . 1 . .
    C C13 0.5173(2) 0.56695(18) 0.86298(8) 0.0626(6) Uani d . 1 . .
    H H13 0.4599 0.5530 0.8374 0.075 Uiso calc R 1 . .
    C C14 0.4978(3) 0.50326(19) 0.90151(9) 0.0745(7) Uani d . 1 . .
    H H14 0.4262 0.4447 0.9024 0.089 Uiso calc R 1 . .
    C C15 0.5803(3) 0.5221(2) 0.93952(8) 0.0753(7) Uani d . 1 . .
    H H15 0.5640 0.4760 0.9657 0.090 Uiso calc R 1 . .
    C C16 0.6847(2) 0.6062(2) 0.93974(7) 0.0667(6) Uani d . 1 . .
    H H16 0.7411 0.6194 0.9655 0.080 Uiso calc R 1 . .
    C C17 0.7037(2) 0.67047(18) 0.90073(7) 0.0561(5) Uani d . 1 . .
loop_
    _atom_site_aniso_label
    _atom_site_aniso_U_11
    _atom_site_aniso_U_22
    _atom_site_aniso_U_33
    _atom_site_aniso_U_12
    _atom_site_aniso_U_13
    _atom_site_aniso_U_23
    O1 0.0634(10) 0.0901(11) 0.0707(10) 0.0201(8) -0.0089(8) 0.0030(8)
    O2 0.0991(14) 0.1023(13) 0.0672(11) -0.0122(10) 0.0139(9) -0.0333(10)
    O3 0.0835(12) 0.0954(12) 0.0771(11) 0.0045(10) -0.0245(9) -0.0215(9)
    O4 0.0393(9) 0.1232(13) 0.0745(11) 0.0156(8) -0.0106(7) -0.0360(9)
    N1 0.0663(12) 0.0712(12) 0.0566(11) -0.0201(10) 0.0062(9) -0.0134(10)
    N2 0.0406(9) 0.0683(10) 0.0477(9) -0.0033(8) 0.0012(7) -0.0058(8)
    N3 0.0360(8) 0.0762(11) 0.0507(10) 0.0042(8) 0.0002(7) -0.0134(8)
    N4 0.0664(12) 0.0860(13) 0.0612(11) -0.0182(10) -0.0085(9) -0.0171(10)
    C1 0.0460(11) 0.0607(12) 0.0623(13) -0.0011(9) 0.0046(10) 0.0044(10)
    C2 0.0548(13) 0.0590(13) 0.0814(16) 0.0065(10) 0.0103(12) 0.0004(11)
    C3 0.0592(14) 0.0557(12) 0.0724(15) -0.0079(10) 0.0201(12) -0.0112(10)
    C4 0.0512(12) 0.0533(11) 0.0568(12) -0.0139(9) 0.0058(10) -0.0048(9)
    C5 0.0460(11) 0.0536(11) 0.0536(11) -0.0039(9) 0.0030(8) -0.0029(9)
    C6 0.0409(10) 0.0498(10) 0.0513(11) -0.0052(8) 0.0050(8) 0.0011(9)
    C7 0.0416(11) 0.0583(11) 0.0515(11) -0.0014(9) 0.0018(9) -0.0006(9)
    C8 0.0428(12) 0.0750(13) 0.0488(11) 0.0012(10) -0.0009(9) -0.0068(10)
    C9 0.0573(13) 0.0742(14) 0.0613(13) 0.0078(11) -0.0020(10) -0.0119(11)
    C10 0.0496(12) 0.0617(12) 0.0524(11) -0.0006(9) 0.0004(9) -0.0154(9)
    C11 0.0671(15) 0.0730(14) 0.0650(14) -0.0150(12) 0.0039(11) -0.0092(11)
    C12 0.0443(11) 0.0532(11) 0.0568(12) 0.0047(9) 0.0009(9) -0.0189(9)
    C13 0.0534(13) 0.0564(12) 0.0781(15) -0.0004(10) -0.0012(11) -0.0154(11)
    C14 0.0665(15) 0.0541(12) 0.103(2) -0.0025(11) 0.0122(14) -0.0064(13)
    C15 0.0858(18) 0.0594(13) 0.0808(17) 0.0180(13) 0.0207(14) 0.0039(12)
    C16 0.0717(15) 0.0718(14) 0.0566(13) 0.0192(13) -0.0007(11) -0.0090(11)
    C17 0.0523(12) 0.0578(12) 0.0583(12) 0.0059(10) 0.0013(10) -0.0171(10)
_geom_special_details
;
All e.s.d.'s (except the e.s.d. in the dihedral angle between two l.s. planes)
are estimated using the full covariance matrix. The cell e.s.d.'s are taken
into account individually in the estimation of e.s.d.'s in distances, angles
and torsion angles; correlations between e.s.d.'s in cell parameters are only
used when they are defined by crystal symmetry. An approximate (isotropic)
treatment of cell e.s.d.'s is used for estimating e.s.d.'s involving l.s.
planes.
;
loop_
    _geom_bond_atom_site_label_1
    _geom_bond_atom_site_label_2
    _geom_bond_site_symmetry_2
    _geom_bond_distance
    _geom_bond_publ_flag
    O1 C1 . 1.344(2) ?
    O1 H1O . 0.8400 ?
    O2 N1 . 1.227(2) ?
    O3 N1 . 1.220(2) ?
    O4 C8 . 1.216(2) ?
    N1 C4 . 1.456(3) ?
    N2 C7 . 1.274(2) ?
    N2 N3 . 1.369(2) ?
    N3 C8 . 1.345(2) ?
    N3 H3N . 0.8800 ?
    N4 C11 . 1.363(3) ?
    N4 C17 . 1.367(3) ?
    N4 H4N . 0.8800 ?
    C1 C2 . 1.388(3) ?
    C1 C6 . 1.409(3) ?
    C2 C3 . 1.371(3) ?
    C2 H2 . 0.9500 ?
    C3 C4 . 1.378(3) ?
    C3 H3 . 0.9500 ?
    C4 C5 . 1.374(3) ?
    C5 C6 . 1.384(3) ?
    C5 H5 . 0.9500 ?
    C6 C7 . 1.452(3) ?
    C7 H7 . 0.9500 ?
    C8 C9 . 1.512(3) ?
    C9 C10 . 1.497(3) ?
    C9 H9A . 0.9900 ?
    C9 H9B . 0.9900 ?
    C10 C11 . 1.347(3) ?
    C10 C12 . 1.424(3) ?
    C11 H11 . 0.9500 ?
    C12 C13 . 1.393(3) ?
    C12 C17 . 1.412(3) ?
    C13 C14 . 1.366(3) ?
    C13 H13 . 0.9500 ?
    C14 C15 . 1.395(3) ?
    C14 H14 . 0.9500 ?
    C15 C16 . 1.375(3) ?
    C15 H15 . 0.9500 ?
    C16 C17 . 1.381(3) ?
    C16 H16 . 0.9500 ?
loop_
    _geom_angle_atom_site_label_1
    _geom_angle_atom_site_label_2
    _geom_angle_atom_site_label_3
    _geom_angle_site_symmetry_1
    _geom_angle_site_symmetry_3
    _geom_angle
    _geom_angle_publ_flag
    C1 O1 H1O . . 109.5 ?
    O3 N1 O2 . . 122.85(19) ?
    O3 N1 C4 . . 119.01(18) ?
    O2 N1 C4 . . 118.1(2) ?
    C7 N2 N3 . . 118.59(16) ?
    C8 N3 N2 . . 118.45(16) ?
    C8 N3 H3N . . 120.8 ?
    N2 N3 H3N . . 120.8 ?
    C11 N4 C17 . . 109.21(17) ?
    C11 N4 H4N . . 125.4 ?
    C17 N4 H4N . . 125.4 ?
    O1 C1 C2 . . 117.97(19) ?
    O1 C1 C6 . . 122.12(18) ?
    C2 C1 C6 . . 119.91(19) ?
    C3 C2 C1 . . 120.8(2) ?
    C3 C2 H2 . . 119.6 ?
    C1 C2 H2 . . 119.6 ?
    C2 C3 C4 . . 118.89(19) ?
    C2 C3 H3 . . 120.6 ?
    C4 C3 H3 . . 120.6 ?
    C5 C4 C3 . . 121.73(19) ?
    C5 C4 N1 . . 118.73(19) ?
    C3 C4 N1 . . 119.54(18) ?
    C4 C5 C6 . . 120.04(18) ?
    C4 C5 H5 . . 120.0 ?
    C6 C5 H5 . . 120.0 ?
    C5 C6 C1 . . 118.63(17) ?
    C5 C6 C7 . . 119.78(17) ?
    C1 C6 C7 . . 121.58(18) ?
    N2 C7 C6 . . 119.53(17) ?
    N2 C7 H7 . . 120.2 ?
    C6 C7 H7 . . 120.2 ?
    O4 C8 N3 . . 122.03(18) ?
    O4 C8 C9 . . 123.48(18) ?
    N3 C8 C9 . . 114.46(18) ?
    C10 C9 C8 . . 111.95(17) ?
    C10 C9 H9A . . 109.2 ?
    C8 C9 H9A . . 109.2 ?
    C10 C9 H9B . . 109.2 ?
    C8 C9 H9B . . 109.2 ?
    H9A C9 H9B . . 107.9 ?
    C11 C10 C12 . . 106.33(18) ?
    C11 C10 C9 . . 127.6(2) ?
    C12 C10 C9 . . 126.11(18) ?
    C10 C11 N4 . . 110.5(2) ?
    C10 C11 H11 . . 124.7 ?
    N4 C11 H11 . . 124.7 ?
    C13 C12 C17 . . 118.12(19) ?
    C13 C12 C10 . . 134.45(19) ?
    C17 C12 C10 . . 107.40(17) ?
    C14 C13 C12 . . 119.1(2) ?
    C14 C13 H13 . . 120.5 ?
    C12 C13 H13 . . 120.5 ?
    C13 C14 C15 . . 121.7(2) ?
    C13 C14 H14 . . 119.2 ?
    C15 C14 H14 . . 119.2 ?
    C16 C15 C14 . . 121.2(2) ?
    C16 C15 H15 . . 119.4 ?
    C14 C15 H15 . . 119.4 ?
    C15 C16 C17 . . 116.9(2) ?
    C15 C16 H16 . . 121.5 ?
    C17 C16 H16 . . 121.5 ?
    N4 C17 C16 . . 130.4(2) ?
    N4 C17 C12 . . 106.52(18) ?
    C16 C17 C12 . . 123.1(2) ?
loop_
    _geom_torsion_atom_site_label_1
    _geom_torsion_atom_site_label_2
    _geom_torsion_atom_site_label_3
    _geom_torsion_atom_site_label_4
    _geom_torsion_site_symmetry_1
    _geom_torsion_site_symmetry_2
    _geom_torsion_site_symmetry_3
    _geom_torsion_site_symmetry_4
    _geom_torsion
    _geom_torsion_publ_flag
    C7 N2 N3 C8 . . . . -163.35(18) ?
    O1 C1 C2 C3 . . . . -178.10(19) ?
    C6 C1 C2 C3 . . . . 1.7(3) ?
    C1 C2 C3 C4 . . . . -0.7(3) ?
    C2 C3 C4 C5 . . . . -0.9(3) ?
    C2 C3 C4 N1 . . . . 179.78(17) ?
    O3 N1 C4 C5 . . . . -1.9(3) ?
    O2 N1 C4 C5 . . . . 177.32(17) ?
    O3 N1 C4 C3 . . . . 177.38(18) ?
    O2 N1 C4 C3 . . . . -3.4(3) ?
    C3 C4 C5 C6 . . . . 1.6(3) ?
    N1 C4 C5 C6 . . . . -179.14(16) ?
    C4 C5 C6 C1 . . . . -0.5(3) ?
    C4 C5 C6 C7 . . . . 177.88(16) ?
    O1 C1 C6 C5 . . . . 178.74(17) ?
    C2 C1 C6 C5 . . . . -1.0(3) ?
    O1 C1 C6 C7 . . . . 0.3(3) ?
    C2 C1 C6 C7 . . . . -179.43(17) ?
    N3 N2 C7 C6 . . . . 178.97(15) ?
    C5 C6 C7 N2 . . . . -170.09(17) ?
    C1 C6 C7 N2 . . . . 8.3(3) ?
    N2 N3 C8 O4 . . . . -1.8(3) ?
    N2 N3 C8 C9 . . . . 176.17(17) ?
    O4 C8 C9 C10 . . . . -39.9(3) ?
    N3 C8 C9 C10 . . . . 142.14(19) ?
    C8 C9 C10 C11 . . . . 103.7(2) ?
    C8 C9 C10 C12 . . . . -76.0(3) ?
    C12 C10 C11 N4 . . . . 0.4(2) ?
    C9 C10 C11 N4 . . . . -179.39(19) ?
    C17 N4 C11 C10 . . . . -0.8(2) ?
    C11 C10 C12 C13 . . . . 177.9(2) ?
    C9 C10 C12 C13 . . . . -2.4(3) ?
    C11 C10 C12 C17 . . . . 0.1(2) ?
    C9 C10 C12 C17 . . . . 179.90(18) ?
    C17 C12 C13 C14 . . . . -0.6(3) ?
    C10 C12 C13 C14 . . . . -178.1(2) ?
    C12 C13 C14 C15 . . . . 0.1(3) ?
    C13 C14 C15 C16 . . . . 0.2(3) ?
    C14 C15 C16 C17 . . . . -0.1(3) ?
    C11 N4 C17 C16 . . . . -178.7(2) ?
    C11 N4 C17 C12 . . . . 0.8(2) ?
    C15 C16 C17 N4 . . . . 179.0(2) ?
    C15 C16 C17 C12 . . . . -0.4(3) ?
    C13 C12 C17 N4 . . . . -178.75(16) ?
    C10 C12 C17 N4 . . . . -0.6(2) ?
    C13 C12 C17 C16 . . . . 0.8(3) ?
    C10 C12 C17 C16 . . . . 178.93(18) ?
loop_
    _geom_hbond_atom_site_label_D
    _geom_hbond_atom_site_label_H
    _geom_hbond_atom_site_label_A
    _geom_hbond_site_symmetry_A
    _geom_hbond_distance_DH
    _geom_hbond_distance_HA
    _geom_hbond_distance_DA
    _geom_hbond_angle_DHA
    _geom_hbond_publ_flag
    O1 H1o N2 . 0.84 1.85 2.583(2) 146 yes
    N3 H3n O4 6_557 0.88 2.07 2.827(2) 144 yes
    N4 H4n O2 2_665 0.88 2.49 3.216(2) 140 no
