# Supplementary material for: N′-(2-Hydr­oxy-5-nitro­benzyl­idene)-2-(1H-indol-3-yl)acetohydrazide
Source: Acta Crystallogr Sect E Struct Rep Online. 2008 Aug 16;64(Pt 9):o1777. doi: 10.1107/S1600536808026044 (PMC2960495; doi:10.1107/S1600536808026044)
Supplement: Supplementary file 2 [file e-64-o1777-Isup2.hkl]

# 
# h,k,l, Fc-squared, Fo-squared, sigma(Fo-squared) and status flag 
# 
data_I
_shelx_title '  Pbca' 
_shelx_refln_list_code          4 
_shelx_F_calc_maximum      248.83 
_exptl_crystal_F_000      1408.00 
_reflns_d_resolution_high  0.7698 
 
loop_ 
 _symmetry_equiv_pos_as_xyz 
 'x, y, z' 
 '-x+1/2, -y, z+1/2' 
 '-x, y+1/2, -z+1/2' 
 'x+1/2, -y+1/2, -z' 
 '-x, -y, -z' 
 'x-1/2, y, -z-1/2' 
 'x, -y-1/2, z-1/2' 
 '-x-1/2, y-1/2, z' 
 
_cell_length_a     9.5387 
_cell_length_b    11.2724 
_cell_length_c    29.7796 
_cell_angle_alpha  90.000 
_cell_angle_beta   90.000 
_cell_angle_gamma  90.000 
 
_shelx_F_squared_multiplier     1.000 
 
loop_ 
 _refln_index_h 
 _refln_index_k 
 _refln_index_l 
 _refln_F_squared_calc 
 _refln_F_squared_meas 
 _refln_F_squared_sigma 
 _refln_observed_status 
   2   0   0      363.27      250.77      6.55 o 
   4   0   0     9506.45     9331.72    102.77 o 
   6   0   0      912.56     1030.78     32.43 o 
   8   0   0       21.90       25.11      7.79 o 
  10   0   0      157.46      159.93     31.46 o 
   2   1   0     7814.35     7555.09     53.62 o 
   4   1   0     1934.67     1853.97     19.58 o 
   6   1   0     3115.66     3250.63     34.37 o 
   8   1   0      295.22      338.42     14.56 o 
  10   1   0       25.25        5.90     16.01 o 
   0   2   0    15928.05    16546.85    153.99 o 
   2   2   0    53746.21    63655.09    418.21 o 
   4   2   0      302.60      250.38      6.78 o 
   6   2   0      790.99      902.44     15.12 o 
   8   2   0       60.68       39.20      9.53 o 
  10   2   0       39.47       54.46     19.20 o 
   2   3   0    11010.63    10511.24     77.04 o 
   4   3   0      240.39      261.25      7.14 o 
   6   3   0       68.89       69.22      6.19 o 
   8   3   0       20.74       -6.82      8.66 o 
  10   3   0       66.10       71.64     18.49 o 
  12   3   0        0.67       -8.04     28.63 o 
   0   4   0        9.07        4.41      2.79 o 
   2   4   0     4256.12     3999.38     37.56 o 
   4   4   0       17.67       40.46      4.38 o 
   6   4   0      254.20      273.11     10.86 o 
   8   4   0      349.58      332.34     18.04 o 
  10   4   0       49.72       33.23     17.13 o 
   2   5   0      246.17      263.48      6.08 o 
   4   5   0      895.46      838.95     13.17 o 
   6   5   0      391.23      400.26     19.97 o 
   8   5   0       39.16       20.10      9.20 o 
  10   5   0        0.14       21.35     11.86 o 
   0   6   0      280.19      274.67      8.79 o 
   2   6   0       92.16       83.23      4.69 o 
   4   6   0      325.87      373.07      9.13 o 
   6   6   0       62.48       46.41      9.56 o 
   8   6   0        0.42        2.30      8.70 o 
  10   6   0       25.21       32.44     13.23 o 
   2   7   0      121.86      133.36      6.37 o 
   4   7   0       82.34       78.50      7.78 o 
   6   7   0      129.26      145.76     16.96 o 
   8   7   0       67.43       49.39     12.79 o 
  10   7   0      162.58      181.26     25.99 o 
   0   8   0     2810.76     2705.79     40.97 o 
   2   8   0      239.31      239.85      9.35 o 
   4   8   0       97.98       94.01      9.77 o 
   6   8   0       68.82       68.95     10.44 o 
   8   8   0       26.51       18.67     10.43 o 
  10   8   0        1.15       -5.98     15.80 o 
   2   9   0      402.66      388.22     15.79 o 
   4   9   0      466.47      471.27     18.82 o 
   6   9   0       93.22       84.96     12.66 o 
   8   9   0       83.51       54.88     16.39 o 
   0  10   0      640.56      640.45     26.87 o 
   2  10   0      100.41      126.27     11.21 o 
   4  10   0      117.54      118.78     14.11 o 
   6  10   0       23.43       33.90     14.81 o 
   8  10   0        5.02       -0.83     14.58 o 
   2  11   0       87.24       97.16     11.75 o 
   4  11   0      117.65      131.06     15.45 o 
   6  11   0       48.04       34.69     17.47 o 
   8  11   0        2.12      -11.27     16.36 o 
   0  12   0      952.89     1107.93     43.36 o 
   2  12   0      117.27      101.96     16.25 o 
   4  12   0       36.74       36.66     17.60 o 
   6  12   0       99.52      164.60     26.55 o 
   2  13   0       62.87       49.60     19.12 o 
   4  13   0        0.78       13.38     18.74 o 
   0  14   0       27.68       17.95     21.87 o 
   2  14   0       72.84       77.54     19.82 o 
   1   1   1     4199.33     3967.60     18.46 o 
   2   1   1    23631.64    25485.54    124.76 o 
   3   1   1      773.70      793.28      6.94 o 
   4   1   1     3026.58     2947.57     18.60 o 
   5   1   1      340.95      325.28      6.84 o 
   6   1   1        1.52       -1.76      2.58 o 
   7   1   1       65.19       65.97      4.00 o 
   8   1   1      133.65      122.92      6.22 o 
   9   1   1       44.71       34.55      6.79 o 
  10   1   1       53.91       58.60     13.46 o 
  11   1   1        8.66       23.99     17.04 o 
   0   2   1     9720.96     9925.23     73.79 o 
   1   2   1     8367.29     8373.18     42.89 o 
   2   2   1      944.62      820.91      6.39 o 
   3   2   1     1181.32     1002.92      7.81 o 
   4   2   1     1461.61     1539.36     11.53 o 
   5   2   1      324.30      344.35      5.88 o 
   6   2   1      118.73      129.41      4.68 o 
   7   2   1      127.66      133.91      5.85 o 
   8   2   1       88.71       84.31      7.81 o 
   9   2   1       90.95       89.04      8.47 o 
  10   2   1       23.44       26.42     12.38 o 
  11   2   1        2.40       -2.92     13.87 o 
   1   3   1     9899.58     9665.48     49.63 o 
   2   3   1     2137.20     2038.16     12.70 o 
   3   3   1     7750.87     7864.59     45.06 o 
   4   3   1     2019.88     1994.73     14.86 o 
   5   3   1      173.68      205.27      5.33 o 
   6   3   1       11.44        4.81      3.01 o 
   7   3   1      142.85      162.53      8.38 o 
   8   3   1       49.42       35.07      6.16 o 
   9   3   1      124.36      110.91     10.71 o 
  10   3   1      157.01      134.59     13.92 o 
  11   3   1        4.43        4.66     14.16 o 
  12   3   1        9.58       -9.32     16.81 o 
   0   4   1     4981.35     4892.46     39.02 o 
   1   4   1     1389.14     1383.76      9.81 o 
   2   4   1      444.83      462.93      5.59 o 
   3   4   1       48.49       51.67      2.70 o 
   4   4   1     1350.59     1461.05     12.87 o 
   5   4   1      558.54      575.46     10.23 o 
   6   4   1      425.21      438.94      9.21 o 
   7   4   1       32.41       26.66      6.21 o 
   8   4   1       77.64       70.47      7.75 o 
   9   4   1       11.60       10.64      7.46 o 
  10   4   1        1.42       -1.30      8.02 o 
  11   4   1        8.54        0.07     12.97 o 
   1   5   1      399.70      397.77      4.66 o 
   2   5   1      652.68      694.46      7.27 o 
   3   5   1      165.64      162.76      4.17 o 
   4   5   1     1421.50     1386.56     12.73 o 
   5   5   1      168.55      194.99      5.40 o 
   6   5   1      188.63      199.72      8.92 o 
   7   5   1       12.66       10.45      5.99 o 
   8   5   1      115.62       99.09      8.86 o 
   9   5   1       27.30       15.49      7.37 o 
  10   5   1      257.62      234.26     14.29 o 
  11   5   1        8.61       18.90     18.53 o 
   0   6   1      188.53      189.49      5.20 o 
   1   6   1      158.41      150.94      3.89 o 
   2   6   1      668.88      659.67      7.62 o 
   3   6   1      656.47      672.49     10.43 o 
   4   6   1       16.60       13.08      2.98 o 
   5   6   1        1.86        3.41      3.93 o 
   6   6   1       99.20      111.84      8.05 o 
   7   6   1        0.06       -2.38      5.63 o 
   8   6   1       63.23       82.74      8.78 o 
   9   6   1        0.38       -7.18      6.84 o 
  10   6   1       12.29        8.68      8.49 o 
  11   6   1       39.35       57.59     17.64 o 
   1   7   1      434.55      408.90      6.35 o 
   2   7   1      109.85      120.47      4.17 o 
   3   7   1        0.00       -1.59      3.02 o 
   4   7   1       29.59       27.64      4.62 o 
   5   7   1       28.19       27.32      5.12 o 
   6   7   1      134.89      135.70      8.88 o 
   7   7   1       40.84       42.68      8.64 o 
   8   7   1       98.41      122.97      9.85 o 
   9   7   1      113.55      106.42     10.57 o 
  10   7   1        2.63        2.74      9.62 o 
   0   8   1      311.34      304.96      9.56 o 
   1   8   1      230.94      229.20      5.74 o 
   2   8   1       85.51       90.80      4.81 o 
   3   8   1       11.86       -0.11      4.30 o 
   4   8   1      221.76      232.36     15.18 o 
   5   8   1        1.51       -5.59      4.94 o 
   6   8   1        0.73        9.32      5.86 o 
   7   8   1       38.29       32.69      7.17 o 
   8   8   1       67.29       51.29      8.55 o 
   9   8   1        7.59       15.09      9.81 o 
  10   8   1       22.81       28.02     11.73 o 
   1   9   1       49.10       52.85      5.51 o 
   2   9   1        0.15       -3.23      4.56 o 
   3   9   1      105.92       98.51      7.34 o 
   4   9   1       34.93       21.21      5.72 o 
   5   9   1       35.36       41.70      7.04 o 
   6   9   1        7.03        6.64      6.43 o 
   7   9   1       35.01       31.49      7.99 o 
   8   9   1        0.10       -9.68      8.29 o 
   9   9   1       34.95       45.31     11.78 o 
   0  10   1      307.91      335.14     20.88 o 
   1  10   1        2.26       -2.72      4.69 o 
   2  10   1      206.77      214.12      9.69 o 
   3  10   1       13.56        5.27      5.49 o 
   4  10   1       26.22       23.49      6.94 o 
   5  10   1       57.07       52.55     10.55 o 
   6  10   1       26.81       32.63      8.49 o 
   7  10   1        4.72        2.19      9.29 o 
   8  10   1        8.92        3.65     10.07 o 
   9  10   1        4.51       -7.40     12.57 o 
   1  11   1        0.61       -1.29      5.43 o 
   2  11   1       40.40       41.04      6.92 o 
   3  11   1        2.14        8.29      6.17 o 
   4  11   1       48.26       25.73      9.26 o 
   5  11   1       37.83       40.52     11.75 o 
   6  11   1       17.35       29.03     11.58 o 
   7  11   1        0.02       24.06     11.13 o 
   8  11   1        0.00       -6.30     12.10 o 
   0  12   1      113.62      114.87     15.53 o 
   1  12   1       85.33       79.95      8.48 o 
   2  12   1        0.42       -5.17      8.38 o 
   3  12   1        7.97       -1.61      9.02 o 
   4  12   1       20.69       12.35     10.68 o 
   5  12   1        0.18        1.03     10.23 o 
   6  12   1       32.73       30.04     12.72 o 
   7  12   1        1.23        1.26     15.80 o 
   1  13   1       56.32       56.13     12.80 o 
   2  13   1       66.54       73.68     12.04 o 
   3  13   1        1.82        9.52     10.49 o 
   4  13   1       14.14       18.17     16.60 o 
   5  13   1       11.36       10.22     14.21 o 
   0  14   1        3.92        2.37     14.55 o 
   1  14   1       56.10       70.87     14.86 o 
   2  14   1        0.10       -1.51     11.05 o 
   3  14   1        0.20        3.90     13.33 o 
   0   0   2     1898.10       -0.79      0.52 o 
   1   0   2     1428.25     1318.07     10.69 o 
   2   0   2    21878.41    23499.65    160.13 o 
   3   0   2      935.41      931.10     12.70 o 
   4   0   2     1373.85     1387.26     13.76 o 
   5   0   2     3031.33     3129.99     27.46 o 
   6   0   2     2979.82     3025.89     30.17 o 
   7   0   2       36.90       23.71      4.80 o 
   8   0   2       32.06       33.61      6.20 o 
   9   0   2       27.03       19.66     11.53 o 
  10   0   2        1.86      -13.95     12.70 o 
   1   1   2    16005.05    16875.42     78.51 o 
   2   1   2     7740.35     7511.76     37.19 o 
   3   1   2     2943.97     2823.81     16.75 o 
   4   1   2      289.10      315.98      4.62 o 
   5   1   2       97.53      101.69      3.64 o 
   6   1   2      325.43      343.42      7.87 o 
   7   1   2      288.46      306.79      7.73 o 
   8   1   2      189.77      207.96      7.70 o 
   9   1   2       38.80       47.84      7.65 o 
  10   1   2       76.83       37.19     36.74 o 
  11   1   2       20.29       17.40     18.61 o 
   0   2   2     1010.64     1057.71     10.97 o 
   1   2   2     4510.16     4304.48     22.75 o 
   2   2   2     1772.57     1660.37     10.12 o 
   3   2   2      727.37      772.10      6.55 o 
   4   2   2     2454.42     2515.62     17.47 o 
   5   2   2       14.39       10.60      2.26 o 
   6   2   2       44.78       44.21      3.35 o 
   7   2   2        5.56        3.65      3.49 o 
   8   2   2        0.06       -4.81      4.64 o 
   9   2   2       23.46       21.90      6.51 o 
  10   2   2        1.25        3.58     11.24 o 
  11   2   2       64.12       54.83     28.22 o 
  12   2   2       31.92       -3.12     29.17 o 
   1   3   2     4670.57     4653.67     27.08 o 
   2   3   2    10220.26    10391.69     52.34 o 
   3   3   2     2524.56     2526.22     16.23 o 
   4   3   2     3630.25     3592.18     23.56 o 
   5   3   2     1306.31     1326.59     12.03 o 
   6   3   2       10.42        1.48      2.95 o 
   7   3   2        0.41        3.04      4.53 o 
   8   3   2        0.69       -6.19      5.21 o 
   9   3   2       32.29       30.36      7.15 o 
  10   3   2       76.00       77.86     12.15 o 
  11   3   2       66.82       97.88     19.42 o 
  12   3   2        0.04       10.88     21.70 o 
   0   4   2     2066.45     1875.60     18.54 o 
   1   4   2      808.03      711.96      6.71 o 
   2   4   2      826.41      786.08      6.66 o 
   3   4   2      284.49      251.37      4.66 o 
   4   4   2     1927.52     1833.20     14.41 o 
   5   4   2      352.40      371.21      6.50 o 
   6   4   2       65.92       79.85      5.08 o 
   7   4   2       28.32       14.47      5.68 o 
   8   4   2       78.23       69.66      7.81 o 
   9   4   2      189.34      172.94     11.30 o 
  10   4   2        6.08       14.30      9.68 o 
  11   4   2       79.11       72.10     16.64 o 
   1   5   2       60.40       57.90      2.46 o 
   2   5   2      802.65      811.47      8.00 o 
   3   5   2     1048.89     1057.89      9.64 o 
   4   5   2      118.76      134.37      4.85 o 
   5   5   2       11.50        8.52      3.35 o 
   6   5   2       27.59       25.63      5.48 o 
   7   5   2       40.09       46.87      6.95 o 
   8   5   2       10.81       12.61      6.40 o 
   9   5   2        6.61        2.44      6.62 o 
  10   5   2       71.19       67.44     10.80 o 
  11   5   2        0.93       21.25     20.23 o 
   0   6   2      233.48      224.77      5.44 o 
   1   6   2      155.17      147.66      3.43 o 
   2   6   2     1166.34     1184.21     11.74 o 
   3   6   2      217.88      251.76      5.50 o 
   4   6   2      229.04      250.44      6.15 o 
   5   6   2        6.10        4.93      4.03 o 
   6   6   2      368.09      375.47     11.53 o 
   7   6   2      377.36      386.46     13.29 o 
   8   6   2      131.69      116.82      9.82 o 
   9   6   2       49.78       40.86      8.41 o 
  10   6   2        0.05       -0.03      8.02 o 
  11   6   2       29.18       47.99     15.45 o 
   1   7   2        0.53        0.78      2.29 o 
   2   7   2       14.78       10.40      2.82 o 
   3   7   2       56.29       62.18      4.03 o 
   4   7   2      253.83      246.38      8.53 o 
   5   7   2       21.28       22.19      5.20 o 
   6   7   2       26.51       23.92      6.21 o 
   7   7   2      122.20      121.60      9.14 o 
   8   7   2        2.79        1.16      6.66 o 
   9   7   2        2.83        2.56      7.63 o 
  10   7   2       14.53       13.04     10.65 o 
   0   8   2      204.78      215.15      7.37 o 
   1   8   2       19.91       23.61      3.21 o 
   2   8   2       14.31        5.15      3.23 o 
   3   8   2      176.49      190.68      7.24 o 
   4   8   2       21.00       16.95      5.05 o 
   5   8   2       90.02      101.80      7.63 o 
   6   8   2       15.19       12.61      6.15 o 
   7   8   2       10.60        3.77      6.58 o 
   8   8   2        1.35       -3.22      7.00 o 
   9   8   2       89.69       77.04     12.45 o 
  10   8   2        3.20       10.60     10.71 o 
   1   9   2       73.43       80.62      5.55 o 
   2   9   2      600.86      607.85     13.50 o 
   3   9   2      422.53      439.35     12.30 o 
   4   9   2       97.92      104.00      7.43 o 
   5   9   2       17.79        9.83      6.14 o 
   6   9   2       30.46       28.44      6.90 o 
   7   9   2        0.42        7.64      6.94 o 
   8   9   2        6.61        1.89      8.78 o 
   9   9   2        7.85       18.59     10.73 o 
   0  10   2       18.66       18.27      6.93 o 
   1  10   2       64.21       71.30      6.57 o 
   2  10   2       73.51       92.71      9.64 o 
   3  10   2      217.61      245.92     11.94 o 
   4  10   2      152.00      183.61     10.97 o 
   5  10   2       24.00       30.41      7.29 o 
   6  10   2       32.08       15.22      8.11 o 
   7  10   2        0.20        1.82      8.64 o 
   8  10   2       23.83       33.56     11.29 o 
   9  10   2        5.17       13.42     13.00 o 
   1  11   2      635.30      657.00     15.91 o 
   2  11   2       87.64       92.85      8.13 o 
   3  11   2        0.03        0.81      6.07 o 
   4  11   2       68.98       72.52      9.45 o 
   5  11   2       29.23       24.61     10.86 o 
   6  11   2        0.06       -6.68      9.35 o 
   7  11   2        0.98        3.36     10.76 o 
   8  11   2        0.51       15.22     12.46 o 
   0  12   2       98.87      138.66     13.41 o 
   1  12   2        0.21        0.53      6.21 o 
   2  12   2       37.26       43.22      9.39 o 
   3  12   2        0.76        2.36      9.22 o 
   4  12   2       27.08       12.76     10.51 o 
   5  12   2       41.92       35.19     12.21 o 
   6  12   2        2.43        5.31     11.79 o 
   7  12   2        1.47       23.02     14.20 o 
   1  13   2        0.26       10.38      9.04 o 
   2  13   2        2.36        1.23      9.56 o 
   3  13   2       33.72       39.90     14.79 o 
   4  13   2        2.53       -6.21     10.40 o 
   5  13   2        4.20        2.49     13.34 o 
   0  14   2        0.39       20.18     14.73 o 
   1  14   2       15.33       19.03     11.42 o 
   2  14   2       19.13       21.31     13.98 o 
   3  14   2        1.62       -5.44     13.01 o 
   1   1   3        3.59        1.42      0.89 o 
   2   1   3     3681.84     3636.62     18.86 o 
   3   1   3       20.17       16.55      1.60 o 
   4   1   3      815.08      789.52      7.12 o 
   5   1   3     1124.12     1143.94     10.48 o 
   6   1   3     1712.67     1758.93     15.70 o 
   7   1   3      736.11      781.33     10.09 o 
   8   1   3      108.06      106.35      6.47 o 
   9   1   3       89.20      109.66     10.61 o 
  10   1   3       67.92       25.96     19.67 o 
  11   1   3       47.20       65.46     25.69 o 
  12   1   3        0.61       31.15     29.41 o 
   0   2   3    24378.04    26396.57    214.43 o 
   1   2   3    10028.08     9879.67     52.43 o 
   2   2   3     1123.23     1002.25      6.92 o 
   3   2   3        4.94        4.44      1.64 o 
   4   2   3      621.38      619.84      6.98 o 
   5   2   3        8.13        9.78      2.09 o 
   6   2   3      108.57      109.02      4.46 o 
   7   2   3        6.89        3.94      3.79 o 
   8   2   3      176.63      170.65      8.80 o 
   9   2   3      108.19      135.40      9.92 o 
  10   2   3       26.67       32.68     12.03 o 
  11   2   3        9.99       17.51     14.35 o 
  12   2   3       24.24       30.33     21.96 o 
   1   3   3    19126.80    20174.06    103.18 o 
   2   3   3     1706.69     1726.24     11.37 o 
   3   3   3       83.10       85.18      2.82 o 
   4   3   3     2614.43     2743.83     17.95 o 
   5   3   3       10.08       12.79      2.42 o 
   6   3   3      447.57      537.01      8.83 o 
   7   3   3        0.19       -1.87      4.38 o 
   8   3   3      236.29      245.50     11.21 o 
   9   3   3      128.61      157.64     10.84 o 
  10   3   3      204.34      217.64     19.71 o 
  11   3   3      128.69      115.02     20.47 o 
  12   3   3       12.77       12.12     20.85 o 
   0   4   3       17.26       30.98      3.13 o 
   1   4   3      418.62      435.32      5.20 o 
   2   4   3      493.58      525.32      5.43 o 
   3   4   3       20.11       21.62      2.25 o 
   4   4   3       19.08       14.86      2.28 o 
   5   4   3       25.20       43.35      3.14 o 
   6   4   3      173.05      177.72      6.92 o 
   7   4   3        2.26       -3.71      4.96 o 
   8   4   3       29.65       22.20      6.66 o 
   9   4   3        1.16       -2.53      6.04 o 
  10   4   3       66.06       63.19     11.94 o 
  11   4   3       16.58        2.04     13.66 o 
   1   5   3        3.58        0.88      1.90 o 
   2   5   3      172.00      165.11      3.36 o 
   3   5   3       56.55       60.68      3.12 o 
   4   5   3      223.97      214.32      5.27 o 
   5   5   3      481.10      505.40      8.17 o 
   6   5   3        8.70        4.74      4.90 o 
   7   5   3      171.28      140.55      9.20 o 
   8   5   3        0.23       -2.36      6.03 o 
   9   5   3       23.73       25.92      7.56 o 
  10   5   3        5.85       10.46      8.56 o 
  11   5   3        4.21      -25.89     17.26 o 
   0   6   3      347.42      324.49      7.66 o 
   1   6   3     1500.07     1459.21     12.26 o 
   2   6   3      567.03      593.82      7.12 o 
   3   6   3        0.47        3.17      2.51 o 
   4   6   3      117.64      131.66      4.84 o 
   5   6   3        0.01        1.26      4.17 o 
   6   6   3       26.42       31.75      6.06 o 
   7   6   3      203.42      230.64     11.02 o 
   8   6   3       73.31       54.26      7.95 o 
   9   6   3       25.23       19.07      8.01 o 
  10   6   3        0.21        5.82      9.34 o 
  11   6   3       33.31       48.44     15.10 o 
   1   7   3      325.24      327.68      5.93 o 
   2   7   3       67.05       75.28      3.69 o 
   3   7   3        8.81        9.25      3.05 o 
   4   7   3       23.64       37.73      5.22 o 
   5   7   3      290.19      318.85     10.42 o 
   6   7   3        6.53       10.45      5.92 o 
   7   7   3       74.59       70.98      8.31 o 
   8   7   3        0.02        2.08      6.89 o 
   9   7   3        0.74       -0.28      7.48 o 
  10   7   3        2.14       -4.81      9.98 o 
   0   8   3      481.13      510.13     12.01 o 
   1   8   3      126.86      138.24      4.70 o 
   2   8   3       33.09       27.10      4.01 o 
   3   8   3      628.98      645.37     12.03 o 
   4   8   3       69.31       85.70      6.65 o 
   5   8   3       30.55       25.54      5.81 o 
   6   8   3      219.71      220.18     10.90 o 
   7   8   3        1.74       11.08      6.70 o 
   8   8   3       39.07       11.41      7.34 o 
   9   8   3        0.55        1.05      9.24 o 
  10   8   3       12.88       12.47     11.00 o 
   1   9   3      112.94      137.29      7.31 o 
   2   9   3        1.12        3.75      4.59 o 
   3   9   3      323.97      365.31     12.03 o 
   4   9   3      331.18      329.44     15.59 o 
   5   9   3        0.00       -4.57      5.69 o 
   6   9   3        0.71       -9.65      7.09 o 
   7   9   3        1.83       -7.78      6.54 o 
   8   9   3        2.86        4.47      8.88 o 
   9   9   3        0.07       -4.21      9.98 o 
   0  10   3       10.78        3.54      6.49 o 
   1  10   3      138.50      145.21      8.15 o 
   2  10   3      526.68      546.46     13.85 o 
   3  10   3      201.35      227.86     10.58 o 
   4  10   3        9.36        7.79      6.06 o 
   5  10   3       60.76       43.39      7.72 o 
   6  10   3        1.07       -3.49      7.52 o 
   7  10   3        0.03        5.12      9.35 o 
   8  10   3        0.69        2.93      9.95 o 
   9  10   3        2.88        6.51     12.99 o 
   1  11   3       41.68       34.68      6.59 o 
   2  11   3        0.18        4.40      5.55 o 
   3  11   3        0.12        7.01      6.31 o 
   4  11   3       13.56        9.45      7.25 o 
   5  11   3        7.97        9.58     10.27 o 
   6  11   3        0.71       -3.91      9.80 o 
   7  11   3        0.05       -4.67     10.87 o 
   8  11   3        0.12        7.68     12.64 o 
   0  12   3      229.90      240.85     16.25 o 
   1  12   3      150.54      159.12     10.07 o 
   2  12   3       26.22       21.75      8.13 o 
   3  12   3       29.02       17.28      9.41 o 
   4  12   3        3.94        8.70      9.97 o 
   5  12   3       24.53       53.14     12.44 o 
   6  12   3       11.33       -0.42     11.65 o 
   7  12   3        0.81        2.56     13.16 o 
   1  13   3       82.99       78.18     11.46 o 
   2  13   3       59.19       66.51     11.75 o 
   3  13   3        0.13      -14.18      9.45 o 
   4  13   3        9.90       17.18     11.54 o 
   5  13   3        0.00      -16.34     12.23 o 
   0  14   3       29.41       39.15     22.83 o 
   1  14   3       19.17        9.71     10.64 o 
   2  14   3        0.46        5.11     11.14 o 
   3  14   3        9.14       -0.95     13.15 o 
   0   0   4     7914.77     7505.55     67.24 o 
   1   0   4     2426.26     2217.94     16.43 o 
   2   0   4     7233.69     6939.74     49.17 o 
   3   0   4      115.57      112.60      3.72 o 
   4   0   4     5672.66     5395.38     41.64 o 
   5   0   4     2639.38     2633.30     25.91 o 
   6   0   4        0.64        0.61      3.69 o 
   7   0   4      167.56      180.53      8.49 o 
   8   0   4        3.84       -5.43      6.61 o 
   9   0   4      230.06      291.92     18.89 o 
  10   0   4      206.42      246.61     27.60 o 
  11   0   4       14.98        2.28     25.69 o 
   1   1   4     2068.06     1900.89     11.17 o 
   2   1   4     8862.62     8135.22     40.47 o 
   3   1   4      116.18      134.98      2.72 o 
   4   1   4       14.97       10.90      1.79 o 
   5   1   4      550.16      550.25      6.90 o 
   6   1   4       65.24       78.37      4.49 o 
   7   1   4      585.43      614.83      9.33 o 
   8   1   4        0.05        5.43      4.60 o 
   9   1   4        0.02       -4.58      6.40 o 
  10   1   4      116.42      127.59     15.87 o 
  11   1   4       57.20       69.33     21.67 o 
  12   1   4        2.07       42.85     32.41 o 
   0   2   4     1330.95     1153.58     13.27 o 
   1   2   4    19353.87    20406.95    112.63 o 
   2   2   4    61916.94    73732.01    363.21 o 
   3   2   4     7545.44     7626.35     42.16 o 
   4   2   4     1071.19     1024.24      9.96 o 
   5   2   4      222.33      226.53      5.29 o 
   6   2   4     1020.60     1007.24     11.14 o 
   7   2   4        4.40        8.47      3.91 o 
   8   2   4      181.93      210.95      9.20 o 
   9   2   4       12.50       12.55      7.04 o 
  10   2   4        1.47        7.28     10.22 o 
  11   2   4        1.22       12.97     18.37 o 
  12   2   4       23.25       79.26     25.41 o 
   1   3   4    14435.68    14534.31     83.95 o 
   2   3   4     1336.80     1339.51      8.98 o 
   3   3   4       26.88       27.51      1.93 o 
   4   3   4     2579.55     2612.22     18.24 o 
   5   3   4       81.42       68.66      3.68 o 
   6   3   4      783.94      784.73     10.93 o 
   7   3   4        0.02        4.54      4.58 o 
   8   3   4      437.24      443.93     13.00 o 
   9   3   4       11.98        2.67      6.76 o 
  10   3   4      602.45      658.79     26.91 o 
  11   3   4       79.16      110.96     19.94 o 
  12   3   4       14.66       35.92     23.83 o 
   0   4   4    10174.79     9493.32     73.63 o 
   1   4   4     6727.48     6566.14     41.45 o 
   2   4   4      673.85      626.99      7.10 o 
   3   4   4     3853.16     3673.67     23.61 o 
   4   4   4      969.21      933.53      9.23 o 
   5   4   4      353.08      411.14      7.50 o 
   6   4   4       19.61       15.02      4.44 o 
   7   4   4        6.14        1.35      5.03 o 
   8   4   4      212.02      211.72     11.52 o 
   9   4   4       32.28       16.52      7.33 o 
  10   4   4       40.16       55.17     12.57 o 
  11   4   4       98.66      135.14     19.81 o 
   1   5   4      147.48      145.91      3.25 o 
   2   5   4      298.71      301.74      4.88 o 
   3   5   4       86.41       98.79      3.48 o 
   4   5   4      137.11      136.18      4.32 o 
   5   5   4      657.97      683.16     10.48 o 
   6   5   4       40.15       29.02      5.52 o 
   7   5   4      116.38       91.93      8.28 o 
   8   5   4     1076.99     1091.50     21.59 o 
   9   5   4       49.69       51.80      8.69 o 
  10   5   4       97.01       55.22     13.14 o 
  11   5   4        5.44       25.35     16.83 o 
   0   6   4      666.83      643.89     11.95 o 
   1   6   4     2100.26     2171.96     16.95 o 
   2   6   4      403.42      448.05      6.18 o 
   3   6   4        0.32       -2.74      2.32 o 
   4   6   4      164.27      183.01      5.71 o 
   5   6   4        0.09       -2.86      4.56 o 
   6   6   4       16.64       16.67      5.95 o 
   7   6   4       34.80       24.72      6.79 o 
   8   6   4      197.53      215.84     12.15 o 
   9   6   4        8.44        6.83      7.53 o 
  10   6   4        6.53       -0.63      9.15 o 
  11   6   4        4.78       -5.89     14.38 o 
   1   7   4      595.27      604.23      7.61 o 
   2   7   4      654.54      677.04      8.25 o 
   3   7   4       33.94       30.32      3.60 o 
   4   7   4       37.13       38.49      5.11 o 
   5   7   4      112.20      118.33      7.37 o 
   6   7   4       11.01       14.65      5.94 o 
   7   7   4        9.59       -3.34      5.98 o 
   8   7   4       32.83       31.06      7.74 o 
   9   7   4       25.91       28.70      9.07 o 
  10   7   4        0.37       11.82     10.48 o 
   0   8   4      585.16      594.90     11.73 o 
   1   8   4        1.25       -0.93      2.79 o 
   2   8   4       95.47      102.55      4.59 o 
   3   8   4       18.38       17.07      4.31 o 
   4   8   4        0.68        2.43      4.73 o 
   5   8   4      408.43      427.35     14.16 o 
   6   8   4      108.20      120.76      8.89 o 
   7   8   4        4.05        0.00      6.66 o 
   8   8   4        3.62       11.13      7.44 o 
   9   8   4        2.65        7.79      9.30 o 
  10   8   4        0.17       -0.09     11.10 o 
   1   9   4       81.76       80.85      6.14 o 
   2   9   4        6.31        7.24      4.44 o 
   3   9   4        4.33        1.71      4.59 o 
   4   9   4      168.51      157.60      9.14 o 
   5   9   4       72.14       62.74      7.78 o 
   6   9   4       21.67       23.61      7.33 o 
   7   9   4       23.32       24.61      7.73 o 
   8   9   4        0.39        9.55      9.15 o 
   9   9   4        0.07        3.63     10.09 o 
   0  10   4       57.27       78.04      8.63 o 
   1  10   4       38.43       34.69      5.64 o 
   2  10   4      300.45      322.34     13.73 o 
   3  10   4      234.44      224.84     10.16 o 
   4  10   4       67.28       79.64      7.76 o 
   5  10   4       20.48       20.45      7.05 o 
   6  10   4        9.84       11.24      7.83 o 
   7  10   4       81.20       64.27     11.94 o 
   8  10   4        9.18       11.66     10.05 o 
   1  11   4       72.44       68.89      7.18 o 
   2  11   4       13.57       14.95      6.02 o 
   3  11   4       61.87       55.17      7.90 o 
   4  11   4        4.11       16.12      7.31 o 
   5  11   4       55.27       64.47     15.34 o 
   6  11   4       25.99       25.81      9.96 o 
   7  11   4        7.20       11.02     10.74 o 
   8  11   4        0.21      -11.33     13.00 o 
   0  12   4      119.33      107.34     12.47 o 
   1  12   4       12.82        8.68      6.31 o 
   2  12   4        3.73        3.57      7.73 o 
   3  12   4       73.91       71.98     11.24 o 
   4  12   4       15.75       25.01     10.93 o 
   5  12   4        5.64        1.87     10.79 o 
   6  12   4        3.53       15.18     11.04 o 
   1  13   4       63.37       61.33     10.92 o 
   2  13   4        1.92       13.14      9.78 o 
   3  13   4        3.29        1.70     10.46 o 
   4  13   4        2.24       -9.69     10.37 o 
   5  13   4        0.61       -7.39     12.79 o 
   0  14   4      116.10      144.55     20.06 o 
   1  14   4        3.53        3.55     10.49 o 
   2  14   4       44.95       24.87     12.08 o 
   3  14   4        1.63        9.86     15.01 o 
   1   1   5    19631.05    20238.61     99.65 o 
   2   1   5       36.42       44.67      2.02 o 
   3   1   5       52.94       71.07      2.34 o 
   4   1   5      102.79       96.22      3.08 o 
   5   1   5      252.58      225.60      4.94 o 
   6   1   5      107.58      121.46      5.08 o 
   7   1   5       77.23       76.67      4.53 o 
   8   1   5       10.06        8.53      5.07 o 
   9   1   5       86.82       61.67      9.99 o 
  10   1   5      293.24      345.83     25.95 o 
  11   1   5        7.22      -14.81     20.20 o 
  12   1   5       24.83       92.31     37.33 o 
   0   2   5    18144.31    18688.32    148.61 o 
   1   2   5    10895.16    10876.25     61.73 o 
   2   2   5    31465.42    34182.05    173.40 o 
   3   2   5     9318.43     9212.50     50.24 o 
   4   2   5     1048.96      994.17     10.31 o 
   5   2   5        0.00        0.66      2.45 o 
   6   2   5      645.71      627.32      8.78 o 
   7   2   5      257.65      241.60      8.13 o 
   8   2   5      682.08      678.02     15.88 o 
   9   2   5       58.57       43.82      8.21 o 
  10   2   5        2.28       10.54     10.39 o 
  11   2   5        8.10       17.72     19.51 o 
  12   2   5       42.92       46.03     24.37 o 
   1   3   5      135.31       95.08      2.82 o 
   2   3   5       97.39       98.80      2.33 o 
   3   3   5      107.14       91.97      3.18 o 
   4   3   5      996.72     1065.45     10.07 o 
   5   3   5       28.88       30.28      3.09 o 
   6   3   5      147.26      163.43      5.87 o 
   7   3   5       70.18       71.20      6.82 o 
   8   3   5      474.02      561.58     14.25 o 
   9   3   5       50.21       36.86     13.31 o 
  10   3   5        1.63        1.95      8.65 o 
  11   3   5       29.18       49.16     17.22 o 
  12   3   5        0.55        3.58     22.13 o 
   0   4   5      816.94      684.84     11.34 o 
   1   4   5      240.83      225.14      4.90 o 
   2   4   5      111.01      130.17      3.19 o 
   3   4   5     2431.01     2420.39     17.89 o 
   4   4   5     3062.40     2864.30     21.61 o 
   5   4   5        1.08        0.71      2.84 o 
   6   4   5      374.05      371.08      8.94 o 
   7   4   5      217.39      207.68     10.05 o 
   8   4   5      195.14      217.82     13.94 o 
   9   4   5        0.04       -3.61      7.10 o 
  10   4   5       42.05       17.61     12.44 o 
  11   4   5       26.12       30.57     14.63 o 
   1   5   5     1293.20     1268.45     11.48 o 
   2   5   5       83.49      101.39      3.24 o 
   3   5   5     2392.17     2346.85     17.74 o 
   4   5   5      105.66      104.40      4.27 o 
   5   5   5      524.14      608.55      9.70 o 
   6   5   5       61.12       65.75      7.62 o 
   7   5   5       64.43       63.28      7.62 o 
   8   5   5       38.94       20.63      6.80 o 
   9   5   5      164.94      216.90     13.27 o 
  10   5   5        0.23       -2.09     10.07 o 
  11   5   5       26.02       15.38     15.29 o 
   0   6   5     2576.87     2601.45     31.49 o 
   1   6   5        0.10       -1.36      1.86 o 
   2   6   5      547.20      530.87      7.00 o 
   3   6   5       67.76       71.87      3.53 o 
   4   6   5       16.22       10.06      3.33 o 
   5   6   5       56.04       48.26      6.50 o 
   6   6   5      202.53      193.47      9.72 o 
   7   6   5      137.33      149.90      9.91 o 
   8   6   5       74.07       75.64      8.94 o 
   9   6   5        8.66        3.83      7.34 o 
  10   6   5        0.18       11.28     11.06 o 
  11   6   5        9.04       16.32     15.93 o 
   1   7   5     1199.85     1281.52     13.46 o 
   2   7   5       29.02       23.53      2.95 o 
   3   7   5      329.11      346.81      6.93 o 
   4   7   5       25.19       30.43      4.53 o 
   5   7   5        2.00       -7.06      4.96 o 
   6   7   5      298.59      272.64     10.93 o 
   7   7   5        1.04        1.48      6.46 o 
   8   7   5        5.51        8.81      7.19 o 
   9   7   5        3.15        3.48      8.04 o 
  10   7   5       10.29       14.78     11.76 o 
   0   8   5      174.59      193.61      9.76 o 
   1   8   5       57.03       56.29      3.86 o 
   2   8   5      566.66      570.70      8.91 o 
   3   8   5       39.23       30.43      4.47 o 
   4   8   5       57.02       48.74      6.23 o 
   5   8   5        7.40       14.31      5.56 o 
   6   8   5      123.53      105.24      9.26 o 
   7   8   5       31.91       41.31      7.83 o 
   8   8   5        0.01       -0.62      7.50 o 
   9   8   5        9.03        4.51      9.19 o 
  10   8   5        0.03       -2.35     11.25 o 
   1   9   5      120.52      111.99      4.91 o 
   2   9   5       54.50       60.32      5.00 o 
   3   9   5      101.83      100.37      8.81 o 
   4   9   5       13.16        5.03      5.29 o 
   5   9   5        9.75        5.46      5.90 o 
   6   9   5       58.98       37.53      7.97 o 
   7   9   5        4.03        3.04      8.14 o 
   8   9   5        2.12       -2.21      9.05 o 
   9   9   5        5.01        7.22     10.79 o 
   0  10   5       90.84       99.06     13.09 o 
   1  10   5        8.72        3.05      4.59 o 
   2  10   5       89.89      108.60     10.66 o 
   3  10   5        3.05        6.69      5.27 o 
   4  10   5      125.32      129.52      8.98 o 
   5  10   5        1.21       -8.93      5.95 o 
   6  10   5        0.02       -3.12      7.69 o 
   7  10   5       60.06       40.19     10.90 o 
   8  10   5        0.04       -8.50      9.41 o 
   1  11   5        5.54       -0.84      5.23 o 
   2  11   5        0.45       -5.84      5.42 o 
   3  11   5       56.88       41.42      8.07 o 
   4  11   5        4.77        7.44      6.37 o 
   5  11   5       69.25       72.24     11.18 o 
   6  11   5        0.03        4.87      9.40 o 
   7  11   5        0.27      -11.15     10.30 o 
   8  11   5        0.79        4.14     13.26 o 
   0  12   5       91.87      106.98     12.20 o 
   1  12   5        4.60       -0.99      6.17 o 
   2  12   5        6.43       -7.68      7.25 o 
   3  12   5        2.21       -1.49      9.35 o 
   4  12   5        8.84       -2.66      9.69 o 
   5  12   5        2.71       10.42      9.89 o 
   6  12   5        0.43        9.10     11.01 o 
   1  13   5        4.03       11.36      9.23 o 
   2  13   5       18.42       31.94     10.18 o 
   3  13   5       26.56        9.70     10.74 o 
   4  13   5        3.33       16.41     13.69 o 
   5  13   5        2.81      -16.19     13.05 o 
   0  14   5       38.01       23.10     15.13 o 
   1  14   5       15.33       28.99     11.39 o 
   2  14   5        3.18       -1.03     10.69 o 
   3  14   5        1.16      -17.56     11.71 o 
   0   0   6      144.82      117.35      4.04 o 
   1   0   6      312.32      246.62      5.29 o 
   2   0   6     3907.92     3697.04     28.53 o 
   3   0   6       39.89       50.87      2.91 o 
   4   0   6      120.73      168.79      5.38 o 
   5   0   6        1.17        3.96      3.10 o 
   6   0   6       86.70      102.14      6.48 o 
   7   0   6       75.11       71.70      7.63 o 
   8   0   6      832.56      843.21     21.38 o 
   9   0   6       99.45      144.13     17.07 o 
  10   0   6      201.16      238.53     27.93 o 
  11   0   6       26.73       32.11     18.30 o 
   1   1   6       89.34       75.10      2.09 o 
   2   1   6     2729.92     2602.47     15.52 o 
   3   1   6     3132.79     3034.97     17.32 o 
   4   1   6      301.10      331.88      4.99 o 
   5   1   6       11.03       11.09      2.56 o 
   6   1   6      143.73      146.96      5.05 o 
   7   1   6       45.30       43.68      4.25 o 
   8   1   6        0.54       -0.79      4.63 o 
   9   1   6       16.73       11.29      6.83 o 
  10   1   6      195.53      208.94     25.65 o 
  11   1   6       25.81       22.02     19.07 o 
  12   1   6        4.42       16.20     30.79 o 
   0   2   6       50.09       82.78      4.18 o 
   1   2   6     2023.70     1851.59     12.24 o 
   2   2   6     3034.39     2927.66     18.11 o 
   3   2   6      193.14      165.15      3.49 o 
   4   2   6     2657.75     2426.96     18.43 o 
   5   2   6      120.25      126.53      4.78 o 
   6   2   6      100.33       91.65      5.33 o 
   7   2   6      287.18      287.03      9.14 o 
   8   2   6       24.81       18.08      5.58 o 
   9   2   6       12.94       -1.03      6.38 o 
  10   2   6        0.00        7.19      9.05 o 
  11   2   6       44.63       15.21     26.08 o 
  12   2   6       89.65       94.71     27.50 o 
   1   3   6     7875.23     7735.47     48.58 o 
   2   3   6       15.70       10.42      1.50 o 
   3   3   6     1242.84     1244.01     10.59 o 
   4   3   6      600.22      630.25      7.64 o 
   5   3   6      546.85      540.06      8.24 o 
   6   3   6       47.12       50.22      4.27 o 
   7   3   6      142.51      151.16      8.48 o 
   8   3   6       93.48       93.87     12.69 o 
   9   3   6        0.58       -7.98      7.67 o 
  10   3   6      426.86      432.24     27.12 o 
  11   3   6        1.91       -7.63     13.86 o 
   0   4   6       11.03       18.81      3.41 o 
   1   4   6      582.66      531.96      7.95 o 
   2   4   6      386.66      368.31      4.92 o 
   3   4   6     3045.16     3143.43     20.36 o 
   4   4   6       65.60       71.67      3.31 o 
   5   4   6     1238.13     1268.42     12.78 o 
   6   4   6      449.98      492.70     11.07 o 
   7   4   6       87.26       77.94      7.76 o 
   8   4   6      294.20      289.36     13.57 o 
   9   4   6       73.89       70.97     10.99 o 
  10   4   6        7.76       21.82     11.54 o 
  11   4   6        0.18       -3.87     11.47 o 
   1   5   6       49.66       45.53      3.39 o 
   2   5   6      922.98      908.28      8.52 o 
   3   5   6     5662.38     5893.32     37.06 o 
   4   5   6     2681.12     2711.06     20.78 o 
   5   5   6       19.31       21.78      3.75 o 
   6   5   6        0.88       -7.35      4.90 o 
   7   5   6        1.32       10.57      5.78 o 
   8   5   6       22.93       21.71      7.08 o 
   9   5   6        0.02       -3.41      7.51 o 
  10   5   6       73.14       78.99     14.67 o 
  11   5   6        9.28       10.33     15.07 o 
   0   6   6      994.82     1067.67     16.75 o 
   1   6   6      247.81      279.71      7.06 o 
   2   6   6      204.55      178.01      4.16 o 
   3   6   6      241.50      280.20      6.18 o 
   4   6   6      897.72      924.55     11.61 o 
   5   6   6        5.86        0.63      4.84 o 
   6   6   6      375.23      354.37     11.97 o 
   7   6   6      305.32      319.48     13.05 o 
   8   6   6      109.61       95.53      9.67 o 
   9   6   6        0.01       12.26      8.22 o 
  10   6   6        0.01        9.38     11.79 o 
  11   6   6        1.20        0.12     14.77 o 
   1   7   6        5.05        3.37      2.49 o 
   2   7   6      340.76      369.86      6.32 o 
   3   7   6     1959.30     2039.66     17.97 o 
   4   7   6     1686.55     1581.55     24.43 o 
   5   7   6       41.98       46.52      6.48 o 
   6   7   6       74.04       70.54      7.33 o 
   7   7   6      128.47      138.44      9.94 o 
   8   7   6       74.44       64.02      8.85 o 
   9   7   6       41.82       33.12     10.39 o 
  10   7   6        0.35        0.85     12.07 o 
   0   8   6      325.03      314.82      9.60 o 
   1   8   6       34.20       34.40      5.20 o 
   2   8   6       95.26      106.59      5.55 o 
   3   8   6       66.97       64.44      5.10 o 
   4   8   6       20.58       21.90      5.58 o 
   5   8   6        8.55       -0.17      5.31 o 
   6   8   6       16.47       12.14      6.59 o 
   7   8   6        6.23        3.26      6.73 o 
   8   8   6        0.39       -2.59      7.82 o 
   9   8   6       18.41       17.62      9.95 o 
  10   8   6        3.95       15.16     12.87 o 
   1   9   6      162.69      155.34      6.07 o 
   2   9   6       40.80       34.10      4.20 o 
   3   9   6       51.07       42.13      5.54 o 
   4   9   6       69.75       70.83      7.10 o 
   5   9   6        0.11       -2.96      5.67 o 
   6   9   6       98.17      101.30      9.68 o 
   7   9   6       10.69        7.05      8.09 o 
   8   9   6        7.98        3.24     10.52 o 
   9   9   6       14.29       21.56     12.29 o 
   0  10   6       35.02       21.89      6.87 o 
   1  10   6        3.92        4.60      4.46 o 
   2  10   6      100.40      105.21      7.49 o 
   3  10   6       22.71       26.72      5.97 o 
   4  10   6       68.92       71.65      7.58 o 
   5  10   6        1.49       -2.98      6.21 o 
   6  10   6        2.56        3.76      7.86 o 
   7  10   6       12.18       19.90     10.25 o 
   8  10   6        4.73       17.24     11.19 o 
   1  11   6        2.66       -2.07      5.27 o 
   2  11   6       23.20       20.78      6.17 o 
   3  11   6        9.43        0.77      5.84 o 
   4  11   6        6.89        3.88      6.35 o 
   5  11   6       22.17       23.78      9.57 o 
   6  11   6       17.18        7.91      9.67 o 
   7  11   6        5.78       11.80     10.72 o 
   0  12   6       38.56       38.23      9.66 o 
   1  12   6        2.80       -4.43      6.27 o 
   2  12   6        0.99        2.50      8.46 o 
   3  12   6       17.07       17.00      9.08 o 
   4  12   6       14.97       -7.31      8.64 o 
   5  12   6        5.74        5.28     11.86 o 
   6  12   6        7.43        8.74     14.31 o 
   1  13   6       53.05       51.50     10.94 o 
   2  13   6        5.19        2.85      9.35 o 
   3  13   6        1.98        2.51     10.53 o 
   4  13   6        0.15       12.71     11.49 o 
   5  13   6        0.19       15.14     14.40 o 
   0  14   6        5.49        8.11     14.58 o 
   1  14   6        1.03        4.01     10.42 o 
   2  14   6       20.43       44.32     12.61 o 
   3  14   6        0.49        6.11     12.82 o 
   1   1   7      211.18      197.30      3.23 o 
   2   1   7      405.06      384.90      4.49 o 
   3   1   7     1115.51     1037.35      8.29 o 
   4   1   7      169.20      164.56      3.83 o 
   5   1   7       15.46       17.04      2.58 o 
   6   1   7        3.23        4.28      2.81 o 
   7   1   7       15.05       14.22      3.93 o 
   8   1   7       62.93       58.81      6.98 o 
   9   1   7      222.42      248.32     12.56 o 
  10   1   7      167.89      202.69     17.48 o 
  11   1   7        0.86        3.16     14.81 o 
  12   1   7       23.99        4.68     30.91 o 
   0   2   7     9861.72     9626.02     79.39 o 
   1   2   7      205.22      221.60      3.21 o 
   2   2   7     6244.65     6067.55     33.26 o 
   3   2   7      500.71      504.27      5.71 o 
   4   2   7     1664.98     1581.53     13.37 o 
   5   2   7       63.71       74.27      4.84 o 
   6   2   7       60.32       70.38      4.90 o 
   7   2   7      170.42      174.54      8.60 o 
   8   2   7        0.20        2.44      5.39 o 
   9   2   7      111.84      131.65     12.49 o 
  10   2   7       64.76       70.50     12.70 o 
  11   2   7       19.15       26.33     20.61 o 
  12   2   7       26.57       34.24     23.62 o 
   1   3   7     1046.91     1034.96      9.14 o 
   2   3   7     4198.97     4063.76     22.61 o 
   3   3   7      146.91      154.41      3.99 o 
   4   3   7      130.85      180.35      4.55 o 
   5   3   7      356.94      374.67      7.32 o 
   6   3   7        0.83       -2.13      3.89 o 
   7   3   7       69.79       90.57      7.55 o 
   8   3   7       12.35       12.68      6.54 o 
   9   3   7        0.07       -4.39      9.29 o 
  10   3   7        0.74       10.71      9.32 o 
  11   3   7       83.50       55.59     23.18 o 
   0   4   7     5921.35     5837.11     63.01 o 
   1   4   7       85.84       74.74      3.55 o 
   2   4   7       89.59       91.93      2.78 o 
   3   4   7      149.30      141.78      4.35 o 
   4   4   7       61.39       97.90      4.06 o 
   5   4   7     1820.60     1817.93     16.82 o 
   6   4   7      139.44      157.67      8.20 o 
   7   4   7       79.53       50.46      8.52 o 
   8   4   7        6.07       -2.79      6.37 o 
   9   4   7        0.10        1.18      8.10 o 
  10   4   7        1.21       11.25     11.16 o 
  11   4   7        0.07       -8.81     11.70 o 
   1   5   7     1210.20     1146.39     12.77 o 
   2   5   7      547.96      514.35      7.12 o 
   3   5   7     6822.35     6791.61     41.27 o 
   4   5   7     1933.07     2012.69     17.06 o 
   5   5   7      310.68      340.63      8.86 o 
   6   5   7      242.86      282.64     10.86 o 
   7   5   7        6.11        0.68      5.30 o 
   8   5   7      113.58      126.23     10.33 o 
   9   5   7        3.24       -8.80      7.30 o 
  10   5   7       29.97       10.57     11.56 o 
  11   5   7       12.59       53.70     17.22 o 
   0   6   7     6762.37     6644.17     63.96 o 
   1   6   7      292.87      339.63      7.20 o 
   2   6   7        2.50        1.13      2.45 o 
   3   6   7       38.33       33.29      3.08 o 
   4   6   7       25.76       27.92      3.87 o 
   5   6   7      138.43      146.04      7.79 o 
   6   6   7       67.75       55.04      7.20 o 
   7   6   7       54.06       45.15      7.68 o 
   8   6   7        3.20       -1.51      6.85 o 
   9   6   7       11.63       15.06      8.81 o 
  10   6   7        1.36       -5.90     13.16 o 
  11   6   7        6.68       11.22     16.11 o 
   1   7   7      329.08      352.60      7.11 o 
   2   7   7       12.79       13.37      2.78 o 
   3   7   7      198.42      217.42      5.83 o 
   4   7   7      883.13      810.88     15.39 o 
   5   7   7     1600.52     1594.68     31.48 o 
   6   7   7      162.07      151.34      9.14 o 
   7   7   7        7.89       -3.25      6.44 o 
   8   7   7       21.08       34.14      8.42 o 
   9   7   7        2.27       11.74      9.79 o 
  10   7   7       25.82       26.47     13.11 o 
   0   8   7     1279.53     1355.85     27.27 o 
   1   8   7      812.50      864.07     14.15 o 
   2   8   7       19.46       20.11      3.59 o 
   3   8   7      346.04      358.65      8.29 o 
   4   8   7      511.79      513.44     12.92 o 
   5   8   7      655.75      643.78     15.35 o 
   6   8   7       82.01       85.66      9.20 o 
   7   8   7      175.07      215.27     12.89 o 
   8   8   7        4.02        0.65      8.85 o 
   9   8   7        0.00        8.96     11.01 o 
  10   8   7        7.89       18.36     14.33 o 
   1   9   7       89.58       96.00      5.83 o 
   2   9   7      204.95      225.28      7.19 o 
   3   9   7      151.42      148.62      7.67 o 
   4   9   7      164.18      167.59      9.13 o 
   5   9   7        0.02       -0.83      5.77 o 
   6   9   7       21.72       22.74      7.79 o 
   7   9   7      131.47      125.73     12.64 o 
   8   9   7       16.64       -1.95      9.98 o 
   9   9   7       16.02       30.28     12.26 o 
   0  10   7      310.37      350.42     13.70 o 
   1  10   7       28.14       21.53      4.91 o 
   2  10   7       40.69       30.72      5.83 o 
   3  10   7        1.30        3.24      5.47 o 
   4  10   7       37.45       45.91      7.05 o 
   5  10   7        4.77       -4.73      6.32 o 
   6  10   7        0.90        2.94      8.16 o 
   7  10   7        3.14       -5.54     10.09 o 
   8  10   7        0.09       -4.68     11.30 o 
   1  11   7       59.13       72.50      7.04 o 
   2  11   7        5.83       -0.49      5.45 o 
   3  11   7       45.89       51.71      7.38 o 
   4  11   7        0.98       -1.25      6.77 o 
   5  11   7        0.02        9.70      9.20 o 
   6  11   7       17.85       12.54     10.86 o 
   7  11   7        2.44       24.04     12.22 o 
   0  12   7        0.79       -1.66      8.83 o 
   1  12   7       46.02       52.27      7.84 o 
   2  12   7       23.69       18.94      8.74 o 
   3  12   7        2.37       -4.87      8.72 o 
   4  12   7       33.25       41.38     11.59 o 
   5  12   7        0.10        6.85     10.41 o 
   6  12   7        2.41       15.26     14.13 o 
   1  13   7        0.59        4.51      8.89 o 
   2  13   7       11.44        2.79      9.57 o 
   3  13   7        7.26        6.13     10.04 o 
   4  13   7        6.62       10.91     11.70 o 
   5  13   7        4.76       16.58     14.34 o 
   0  14   7       13.48        9.76     14.97 o 
   1  14   7        0.74        8.66     10.64 o 
   2  14   7        1.27        6.19     11.31 o 
   0   0   8    16605.19    16690.15    164.83 o 
   1   0   8      119.16       98.50      3.64 o 
   2   0   8       41.77       39.45      3.03 o 
   3   0   8     1432.01     1442.70     14.74 o 
   4   0   8     1124.46     1063.57     13.21 o 
   5   0   8       10.01        7.74      3.26 o 
   6   0   8      395.25      390.54     10.50 o 
   7   0   8        0.96        7.35      5.67 o 
   8   0   8       49.10       43.82      9.47 o 
   9   0   8       18.60       35.15     13.11 o 
  10   0   8       23.95       13.96     18.00 o 
  11   0   8       95.10      114.43     25.62 o 
  12   0   8       27.17       48.86     35.83 o 
   1   1   8        0.91        0.59      1.44 o 
   2   1   8      452.64      371.55      5.55 o 
   3   1   8      458.63      461.36      6.53 o 
   4   1   8     2470.64     2462.01     17.32 o 
   5   1   8      720.43      782.52      9.31 o 
   6   1   8     1199.85     1159.18     13.01 o 
   7   1   8       19.12        9.99      4.34 o 
   8   1   8     1025.73     1063.43     19.55 o 
   9   1   8      655.65      712.57     19.55 o 
  10   1   8       38.43       34.51     11.39 o 
  11   1   8        2.47        1.90     18.31 o 
  12   1   8        3.35       24.13     32.71 o 
   0   2   8     2946.73     2779.00     22.80 o 
   1   2   8      164.75      160.31      2.72 o 
   2   2   8       31.28       37.78      2.12 o 
   3   2   8      801.61      793.30      7.66 o 
   4   2   8       26.44       20.51      2.73 o 
   5   2   8      271.98      297.92      6.69 o 
   6   2   8       74.66       81.38      5.11 o 
   7   2   8      157.24      155.93      7.58 o 
   8   2   8        3.01        5.46      5.96 o 
   9   2   8       69.07       81.59      9.65 o 
  10   2   8      201.07      217.36     20.54 o 
  11   2   8        1.26       35.84     21.20 o 
  12   2   8       13.55       20.41     22.60 o 
   1   3   8     2766.49     2716.43     18.30 o 
   2   3   8      107.04      115.21      3.03 o 
   3   3   8      512.08      514.80      7.19 o 
   4   3   8        8.60        3.67      2.07 o 
   5   3   8      198.33      225.13      7.17 o 
   6   3   8       69.47       68.83      5.34 o 
   7   3   8      163.83      160.01      8.99 o 
   8   3   8      363.83      369.49     16.02 o 
   9   3   8       60.63       67.98     12.22 o 
  10   3   8       31.61       20.03     10.01 o 
  11   3   8       26.40       39.52     16.58 o 
   0   4   8    10573.45    11136.45    101.63 o 
   1   4   8      149.50      171.08      4.51 o 
   2   4   8       41.47       41.43      2.34 o 
   3   4   8     4456.90     4446.34     26.07 o 
   4   4   8     5007.83     5000.73     33.11 o 
   5   4   8       17.30       13.17      3.40 o 
   6   4   8        2.45        3.19      4.25 o 
   7   4   8        1.16        0.65      5.47 o 
   8   4   8       11.21        8.08      6.88 o 
   9   4   8        4.07        4.67      8.72 o 
  10   4   8        1.45        2.99     10.82 o 
  11   4   8        2.90       15.39     12.61 o 
   1   5   8     2835.80     2887.95     25.36 o 
   2   5   8     2998.09     3044.47     22.34 o 
   3   5   8     2197.18     2099.46     16.54 o 
   4   5   8     1238.54     1278.98     13.92 o 
   5   5   8      160.57      172.30      7.44 o 
   6   5   8        0.37       -1.11      5.83 o 
   7   5   8       58.65       61.55      7.65 o 
   8   5   8        3.78       -2.22      6.49 o 
   9   5   8       24.09       23.52      9.48 o 
  10   5   8        0.38       -3.47     10.96 o 
  11   5   8        4.73        8.34     15.45 o 
   0   6   8      172.69      157.79      7.52 o 
   1   6   8      459.52      436.87      8.69 o 
   2   6   8      388.57      435.67      6.67 o 
   3   6   8      164.12      157.01      4.59 o 
   4   6   8      140.14      155.92      6.00 o 
   5   6   8      661.02      638.55     16.07 o 
   6   6   8     1634.52     1625.81     25.51 o 
   7   6   8      442.41      439.03     14.79 o 
   8   6   8        3.48        0.07      6.79 o 
   9   6   8        1.36       -7.33      8.45 o 
  10   6   8        0.82       -6.05     12.95 o 
  11   6   8        4.02        4.69     15.68 o 
   1   7   8        4.29        1.62      3.63 o 
   2   7   8       16.75        7.18      2.95 o 
   3   7   8      202.44      214.78      6.05 o 
   4   7   8      310.21      328.09     11.05 o 
   5   7   8      113.98      100.94      8.04 o 
   6   7   8      763.86      728.57     18.86 o 
   7   7   8      121.92      133.71     10.47 o 
   8   7   8        9.16        0.80      7.45 o 
   9   7   8       64.04       69.13     11.86 o 
  10   7   8        4.63      -12.67     11.70 o 
   0   8   8      223.12      228.82     14.20 o 
   1   8   8        0.81       -1.90      3.94 o 
   2   8   8       23.04       24.17      3.96 o 
   3   8   8        3.41        3.13      3.67 o 
   4   8   8       18.33       19.83      5.94 o 
   5   8   8        3.87        7.36      5.53 o 
   6   8   8        0.18        7.23      6.56 o 
   7   8   8        0.09        7.69      7.73 o 
   8   8   8        8.81        9.42      9.06 o 
   9   8   8       52.81       16.45     11.14 o 
  10   8   8        7.18       32.23     16.31 o 
   1   9   8        0.27       -2.81      3.65 o 
   2   9   8       45.63       54.47      4.67 o 
   3   9   8       15.06       18.01      5.04 o 
   4   9   8       26.02        7.59      6.99 o 
   5   9   8        2.05        4.63      6.25 o 
   6   9   8        3.57       -2.52      7.04 o 
   7   9   8        0.35       14.22      9.57 o 
   8   9   8       47.04       59.32     12.83 o 
   9   9   8        0.14        6.95     11.74 o 
   0  10   8       43.55       52.26      7.76 o 
   1  10   8      117.42      129.75      7.00 o 
   2  10   8        7.09        6.04      4.88 o 
   3  10   8       17.22       12.70      6.78 o 
   4  10   8        0.22       -4.80      5.87 o 
   5  10   8       14.76       15.20      7.05 o 
   6  10   8       59.07       75.11     11.46 o 
   7  10   8        3.58        6.78     10.41 o 
   8  10   8       19.93       43.89     13.92 o 
   1  11   8        9.86       10.42      5.35 o 
   2  11   8      125.21      129.75      9.32 o 
   3  11   8       19.52       11.85      6.40 o 
   4  11   8       14.21       15.52      7.67 o 
   5  11   8       25.81       39.28     10.82 o 
   6  11   8        0.42       -3.59      9.94 o 
   7  11   8       10.58       -0.62     14.48 o 
   0  12   8       43.78       44.02     10.23 o 
   1  12   8       51.23       69.46      9.22 o 
   2  12   8        2.27        1.58      8.34 o 
   3  12   8        1.58        6.60      9.07 o 
   4  12   8        8.86       23.36     10.59 o 
   5  12   8       15.84       18.24     10.85 o 
   6  12   8        3.20        2.06     13.86 o 
   1  13   8        7.32        8.56      9.06 o 
   2  13   8        4.62       15.70      9.85 o 
   3  13   8        5.55        2.15      9.64 o 
   4  13   8        0.73        5.90     11.66 o 
   5  13   8        1.94       -2.95     13.02 o 
   0  14   8       77.39       82.63     18.92 o 
   1  14   8        1.94        7.02     10.62 o 
   2  14   8        0.38       10.17     11.06 o 
   1   1   9     2874.18     2692.62     16.85 o 
   2   1   9        1.20        2.05      1.46 o 
   3   1   9     3374.46     3278.60     21.20 o 
   4   1   9      413.70      439.47      6.05 o 
   5   1   9      559.03      555.62      7.92 o 
   6   1   9       12.76       11.17      3.35 o 
   7   1   9      594.33      596.28     12.03 o 
   8   1   9      493.34      557.00     14.83 o 
   9   1   9       62.62       67.18      9.44 o 
  10   1   9       25.38       32.72     12.18 o 
  11   1   9        0.26        5.40     15.69 o 
  12   1   9        1.80        1.72     25.21 o 
   0   2   9     2921.77     2788.34     23.04 o 
   1   2   9     4921.58     4590.97     24.72 o 
   2   2   9       91.90       95.78      2.93 o 
   3   2   9     1359.48     1360.86     10.73 o 
   4   2   9      714.99      697.05      8.46 o 
   5   2   9      389.19      430.65      8.03 o 
   6   2   9      260.30      283.71      8.14 o 
   7   2   9       21.09       12.78      4.98 o 
   8   2   9      528.97      531.96     16.42 o 
   9   2   9      109.36      114.96     11.34 o 
  10   2   9        2.94        2.17     10.15 o 
  11   2   9       19.64      -13.60     19.18 o 
   1   3   9     2962.71     2764.01     19.31 o 
   2   3   9     1562.11     1642.11     12.51 o 
   3   3   9      192.17      186.17      3.90 o 
   4   3   9       53.22       48.86      3.32 o 
   5   3   9      782.80      812.39     10.81 o 
   6   3   9     1067.58     1075.55     15.98 o 
   7   3   9       45.71       42.71      9.26 o 
   8   3   9        0.29        6.10      6.17 o 
   9   3   9       18.61        8.41      8.27 o 
  10   3   9       22.32       33.62     11.46 o 
  11   3   9        0.43        2.63     13.58 o 
   0   4   9      602.75      655.01     12.25 o 
   1   4   9       51.68       45.62      2.91 o 
   2   4   9       15.06       22.26      2.19 o 
   3   4   9      249.55      268.54      5.14 o 
   4   4   9     3241.84     3352.51     24.36 o 
   5   4   9      681.66      693.50     10.40 o 
   6   4   9      205.83      189.82      8.71 o 
   7   4   9       35.60       27.94      6.47 o 
   8   4   9        1.35        3.78      7.19 o 
   9   4   9       98.76       93.50     14.86 o 
  10   4   9       27.01       22.75     11.88 o 
  11   4   9        4.07       10.07     14.28 o 
   1   5   9     3206.03     3372.21     29.54 o 
   2   5   9       55.98       75.79      3.35 o 
   3   5   9       54.39       52.99      3.09 o 
   4   5   9      395.13      357.82      7.84 o 
   5   5   9        8.95        5.34      4.61 o 
   6   5   9      119.73      101.73     10.83 o 
   7   5   9       33.17       29.96      7.06 o 
   8   5   9        0.64       -1.50      6.62 o 
   9   5   9       10.61        5.57      9.11 o 
  10   5   9       13.82       16.07     12.27 o 
  11   5   9        2.93       -5.75     13.12 o 
   0   6   9      136.30      157.18      7.78 o 
   1   6   9      508.73      515.68      9.66 o 
   2   6   9      900.94      852.52      9.69 o 
   3   6   9        1.72        2.26      2.68 o 
   4   6   9      426.49      425.73      9.60 o 
   5   6   9      821.11      780.49     17.00 o 
   6   6   9      333.03      364.83     12.93 o 
   7   6   9        0.04        7.04      6.27 o 
   8   6   9        6.02       -0.50      7.30 o 
   9   6   9        0.47        3.13      8.97 o 
  10   6   9        3.62        6.31     13.55 o 
   1   7   9      297.13      316.69      8.82 o 
   2   7   9       82.34      102.57      4.68 o 
   3   7   9       42.83       49.96      3.82 o 
   4   7   9      189.88      206.93      8.93 o 
   5   7   9       37.04       25.11      6.18 o 
   6   7   9       49.89       55.75      8.02 o 
   7   7   9       17.44       14.69      7.42 o 
   8   7   9       53.20       53.28      9.34 o 
   9   7   9        0.83        1.86      9.78 o 
  10   7   9        0.08       36.82     15.54 o 
   0   8   9      578.81      646.02     22.56 o 
   1   8   9      104.82      115.18      7.16 o 
   2   8   9      122.37      129.11      7.03 o 
   3   8   9        1.47       -1.46      3.65 o 
   4   8   9      463.49      463.41     14.49 o 
   5   8   9      874.71      863.84     19.01 o 
   6   8   9        3.86       -1.79      6.36 o 
   7   8   9       73.95       62.97      9.85 o 
   8   8   9        0.96       15.71      9.76 o 
   9   8   9       13.75        8.76     11.25 o 
   1   9   9        9.39        9.60      3.83 o 
   2   9   9      223.46      209.49      7.02 o 
   3   9   9      172.68      170.06      7.94 o 
   4   9   9       15.63       11.64      5.80 o 
   5   9   9        1.51        7.77      6.47 o 
   6   9   9        0.28       -2.80      6.85 o 
   7   9   9      107.04      107.68     14.28 o 
   8   9   9        1.67       -4.09     11.30 o 
   9   9   9       10.06       22.17     15.00 o 
   0  10   9        1.52        0.15      6.40 o 
   1  10   9      165.99      164.67      8.05 o 
   2  10   9       68.15       70.55      6.21 o 
   3  10   9        1.57        0.74      5.49 o 
   4  10   9       32.55       31.77      7.13 o 
   5  10   9        8.37        9.40      7.10 o 
   6  10   9       23.59       15.56      9.36 o 
   7  10   9        1.40        7.12     10.80 o 
   8  10   9       41.16       28.14     18.91 o 
   1  11   9        0.09        0.78      5.63 o 
   2  11   9        1.08       -5.89      5.21 o 
   3  11   9       11.15       15.02      6.39 o 
   4  11   9       19.48        2.99      7.69 o 
   5  11   9       57.01       44.74     11.36 o 
   6  11   9        0.50       -2.98     10.50 o 
   7  11   9        9.96       13.18     13.69 o 
   0  12   9      101.12      110.56     11.84 o 
   1  12   9        2.31        7.57      6.37 o 
   2  12   9        4.04        0.13      8.04 o 
   3  12   9       26.32       23.24      8.88 o 
   4  12   9        0.05      -11.79      8.61 o 
   5  12   9        0.06       -0.80     10.38 o 
   6  12   9        1.92       10.90     14.21 o 
   1  13   9        9.16        4.50      9.07 o 
   2  13   9       63.98       92.83     12.43 o 
   3  13   9        4.67       12.30     10.22 o 
   4  13   9        2.34       -1.84     11.51 o 
   0  14   9        0.89        6.27     14.69 o 
   1  14   9       13.85       21.63     11.77 o 
   2  14   9        0.03        5.77     10.92 o 
   0   0  10     1330.38     1464.32     20.22 o 
   1   0  10     1150.11     1128.82     12.88 o 
   2   0  10     2864.03     2626.47     23.36 o 
   3   0  10      753.98      661.14     10.05 o 
   4   0  10      145.89      138.75      5.32 o 
   5   0  10       71.21       92.03      5.35 o 
   6   0  10       61.61       58.53      5.24 o 
   7   0  10      690.24      696.94     22.59 o 
   8   0  10      189.37      187.05     16.66 o 
   9   0  10     1019.50      963.24     52.82 o 
  10   0  10      288.44      294.56     28.06 o 
  11   0  10      322.31      293.96     33.75 o 
   1   1  10      374.63      350.28      4.54 o 
   2   1  10     1217.79     1145.41      9.78 o 
   3   1  10      648.03      616.10      7.14 o 
   4   1  10      464.63      496.28      8.02 o 
   5   1  10     1265.54     1292.31     12.35 o 
   6   1  10      111.89      129.48      5.35 o 
   7   1  10        0.00       -5.40      4.39 o 
   8   1  10        0.50        1.41      5.55 o 
   9   1  10       77.12       85.29     10.03 o 
  10   1  10       37.92       49.57     12.55 o 
  11   1  10       15.42       -4.55     16.28 o 
   0   2  10      174.45      177.13      4.26 o 
   1   2  10      640.03      628.91      5.61 o 
   2   2  10        2.01        2.72      1.80 o 
   3   2  10      478.48      511.15      7.72 o 
   4   2  10     2327.15     2265.84     18.69 o 
   5   2  10      336.14      324.62      6.91 o 
   6   2  10       84.93       91.31      5.98 o 
   7   2  10       92.63       84.21      6.68 o 
   8   2  10      197.27      226.73     12.10 o 
   9   2  10       10.58       27.46      9.98 o 
  10   2  10       18.45        8.61     10.91 o 
  11   2  10        6.43       -7.50     18.56 o 
   1   3  10      657.52      671.18      6.47 o 
   2   3  10      414.06      332.25      4.90 o 
   3   3  10      319.62      363.92      5.79 o 
   4   3  10       90.78       72.56      3.62 o 
   5   3  10      596.85      572.65      9.51 o 
   6   3  10      131.80      142.18      7.09 o 
   7   3  10       18.82        9.45      5.82 o 
   8   3  10      273.99      266.21     12.61 o 
   9   3  10       37.82       30.26     11.82 o 
  10   3  10       34.73       24.21     12.10 o 
  11   3  10        0.72       -4.41     13.68 o 
   0   4  10     4916.43     5203.80     50.39 o 
   1   4  10      182.00      190.61      4.19 o 
   2   4  10     2848.78     2865.71     19.25 o 
   3   4  10      936.23      956.67      9.47 o 
   4   4  10      633.44      546.32      8.52 o 
   5   4  10        3.44       -0.29      3.38 o 
   6   4  10        0.08        2.20      5.03 o 
   7   4  10       67.54       60.93      7.75 o 
   8   4  10       24.73       33.34      8.64 o 
   9   4  10      169.04      158.06     16.99 o 
  10   4  10      140.98      151.06     15.43 o 
  11   4  10        9.11       17.20     14.69 o 
   1   5  10      417.61      444.79      7.47 o 
   2   5  10       45.11       35.37      2.91 o 
   3   5  10      702.89      680.26      7.71 o 
   4   5  10       71.06       67.58      4.26 o 
   5   5  10     1472.97     1481.56     22.94 o 
   6   5  10     2862.66     2844.91     35.93 o 
   7   5  10       66.04       52.44      7.69 o 
   8   5  10        0.20        7.53      7.70 o 
   9   5  10        2.70        9.55      9.52 o 
  10   5  10       16.93       26.31     13.56 o 
  11   5  10        1.73       11.44     13.53 o 
   0   6  10     1390.09     1419.60     25.43 o 
   1   6  10       16.58       16.11      3.65 o 
   2   6  10       26.55       25.60      2.93 o 
   3   6  10      180.27      179.59      4.94 o 
   4   6  10       68.75       65.99      5.17 o 
   5   6  10      112.75       90.95      8.19 o 
   6   6  10      112.52      136.96      9.15 o 
   7   6  10       18.25        7.86      6.29 o 
   8   6  10        0.63        6.62      7.43 o 
   9   6  10        4.39       15.58     10.42 o 
  10   6  10       29.38       53.05     19.38 o 
   1   7  10      898.15      976.04     15.20 o 
   2   7  10        4.84        6.45      2.92 o 
   3   7  10       17.57       15.90      3.52 o 
   4   7  10       42.53       42.31      6.03 o 
   5   7  10      408.28      425.82     12.77 o 
   6   7  10      448.44      444.63     19.80 o 
   7   7  10        0.03        3.60      6.79 o 
   8   7  10       38.14       51.54      9.14 o 
   9   7  10       15.72        4.60     10.74 o 
  10   7  10        0.02        2.55     14.15 o 
   0   8  10        5.60        5.30      7.28 o 
   1   8  10       36.94       35.25      6.80 o 
   2   8  10       60.89       40.51      4.28 o 
   3   8  10       13.50       12.05      3.94 o 
   4   8  10       43.01       48.58      6.30 o 
   5   8  10        1.72        8.63      5.95 o 
   6   8  10       28.98       25.47      7.37 o 
   7   8  10       57.46       50.80      9.49 o 
   8   8  10       33.98       25.48      9.83 o 
   9   8  10        1.07        7.61     11.06 o 
   1   9  10        7.63       -4.09      5.31 o 
   2   9  10       10.60        3.40      4.03 o 
   3   9  10        1.54        5.18      4.59 o 
   4   9  10       89.68       93.44      8.59 o 
   5   9  10        0.02        8.46      6.53 o 
   6   9  10       21.54       30.39      8.36 o 
   7   9  10       40.58       38.41     10.72 o 
   8   9  10       27.95       21.32     11.96 o 
   9   9  10       70.29       82.22     16.74 o 
   0  10  10        7.85       12.93      5.60 o 
   1  10  10       56.63       45.26      4.68 o 
   2  10  10       70.75       75.30      6.91 o 
   3  10  10       68.84       92.46      7.36 o 
   4  10  10       74.24       66.72      9.43 o 
   5  10  10       15.75        8.55      7.34 o 
   6  10  10       56.94       48.37     10.99 o 
   7  10  10       30.58       22.38     11.96 o 
   8  10  10       27.93       51.87     16.64 o 
   1  11  10      103.72      106.63      7.74 o 
   2  11  10        0.07        5.56      5.47 o 
   3  11  10        0.75       -1.49      6.04 o 
   4  11  10       47.40       48.76     13.56 o 
   5  11  10       30.93       44.71     11.54 o 
   6  11  10       39.33       33.75     11.60 o 
   7  11  10       38.22       21.43     14.89 o 
   0  12  10       36.19       33.17      9.03 o 
   1  12  10        1.12       -1.71      6.03 o 
   2  12  10       13.80       17.42      8.66 o 
   3  12  10        0.00        0.77      8.33 o 
   4  12  10       49.55       43.38     10.86 o 
   5  12  10        0.46        6.19     10.44 o 
   6  12  10        6.59       12.02     13.64 o 
   1  13  10        9.17        7.08      8.84 o 
   2  13  10        2.18        2.84      9.40 o 
   3  13  10        2.89        6.72     10.18 o 
   4  13  10        0.60      -11.86     13.77 o 
   0  14  10       21.68       14.00     24.41 o 
   1  14  10        0.54        8.54     10.48 o 
   1   1  11     1175.41     1081.15      8.88 o 
   2   1  11        1.62        3.28      1.73 o 
   3   1  11      356.15      380.96      7.32 o 
   4   1  11       12.92       11.82      2.41 o 
   5   1  11      355.02      360.56      7.83 o 
   6   1  11        0.54       -2.45      3.44 o 
   7   1  11      840.76      838.69     15.00 o 
   8   1  11      911.04      953.89     19.64 o 
   9   1  11      269.96      277.72     14.88 o 
  10   1  11        0.17      -13.68      9.86 o 
  11   1  11        2.64        9.54     18.96 o 
   0   2  11     1558.49     1454.92     13.19 o 
   1   2  11     1574.55     1623.38     10.99 o 
   2   2  11      395.70      365.55      6.29 o 
   3   2  11     4088.78     4345.72     27.07 o 
   4   2  11      584.26      665.25      7.76 o 
   5   2  11      482.41      502.66      8.56 o 
   6   2  11      346.27      368.82     10.46 o 
   7   2  11      146.75      174.67      8.32 o 
   8   2  11      313.85      294.11     13.50 o 
   9   2  11      118.03      116.57     14.48 o 
  10   2  11        0.04        3.81     10.93 o 
  11   2  11       80.45      149.40     38.06 o 
   1   3  11      284.60      305.33      4.53 o 
   2   3  11      243.18      252.84      4.44 o 
   3   3  11      470.69      491.58      6.95 o 
   4   3  11        1.82        0.93      2.67 o 
   5   3  11        6.96        2.74      3.11 o 
   6   3  11      573.15      569.95     12.25 o 
   7   3  11      312.10      340.91     15.22 o 
   8   3  11      148.63      168.64     17.29 o 
   9   3  11       37.41       38.58      9.21 o 
  10   3  11       24.96       38.28     12.71 o 
  11   3  11       15.07       26.64     16.50 o 
   0   4  11     2139.19     2364.82     25.21 o 
   1   4  11     1839.54     1852.64     15.42 o 
   2   4  11      119.30       99.85      3.09 o 
   3   4  11      313.94      325.19      6.31 o 
   4   4  11      510.50      466.14      8.93 o 
   5   4  11        2.11        6.36      3.76 o 
   6   4  11      381.76      390.37     11.94 o 
   7   4  11      188.14      208.82     10.79 o 
   8   4  11       20.51       11.28      8.04 o 
   9   4  11       16.21       14.96     11.16 o 
  10   4  11       16.78        9.42     11.25 o 
  11   4  11        2.03       -5.50     13.12 o 
   1   5  11      296.04      298.82      5.95 o 
   2   5  11      296.65      289.34      4.86 o 
   3   5  11        2.16       -0.20      2.29 o 
   4   5  11      403.14      385.08      7.94 o 
   5   5  11      599.44      623.99     13.34 o 
   6   5  11      378.44      363.43     13.33 o 
   7   5  11      810.89      848.37     20.45 o 
   8   5  11        1.77       -5.34      7.20 o 
   9   5  11        3.03       -3.44     10.01 o 
  10   5  11        8.27        7.84     14.07 o 
  11   5  11        8.07       44.68     15.57 o 
   0   6  11      558.13      504.04     14.58 o 
   1   6  11      121.12      128.66      6.65 o 
   2   6  11      243.02      236.69      5.62 o 
   3   6  11      486.92      479.53      7.30 o 
   4   6  11        0.01        2.01      3.97 o 
   5   6  11       78.46       70.34      7.56 o 
   6   6  11      172.99      184.38     12.28 o 
   7   6  11       70.31       62.57      8.95 o 
   8   6  11       12.96        9.00      7.79 o 
   9   6  11        6.67        6.42     11.42 o 
  10   6  11       28.57       48.29     16.32 o 
   1   7  11      214.25      223.57      8.80 o 
   2   7  11       45.14       44.71      3.83 o 
   3   7  11      238.97      209.31      6.82 o 
   4   7  11      473.49      445.94     12.08 o 
   5   7  11     1133.31     1100.58     19.70 o 
   6   7  11       41.54       38.72      7.66 o 
   7   7  11        7.33        8.82      6.82 o 
   8   7  11       25.33       29.78      9.54 o 
   9   7  11       39.27       20.83     12.04 o 
  10   7  11        0.01      -12.07     14.53 o 
   0   8  11        4.67        6.23      8.08 o 
   1   8  11       68.53       54.72      7.37 o 
   2   8  11      599.24      601.12     11.99 o 
   3   8  11      351.02      330.75     11.12 o 
   4   8  11        0.29        7.51      4.95 o 
   5   8  11       61.08       56.90      7.29 o 
   6   8  11      134.82      153.15     11.00 o 
   7   8  11       15.03       -0.94      8.13 o 
   8   8  11        0.10        9.87      9.80 o 
   9   8  11        0.56        3.46     12.11 o 
   1   9  11      173.30      181.36      8.31 o 
   2   9  11       47.16       38.51      4.50 o 
   3   9  11      225.34      244.44      8.89 o 
   4   9  11       10.07       -2.36      5.20 o 
   5   9  11       10.33        4.95      6.32 o 
   6   9  11       12.07        8.77      8.43 o 
   7   9  11      184.12      180.96     15.12 o 
   8   9  11       28.65        6.79     11.90 o 
   9   9  11        3.51        9.66     15.14 o 
   0  10  11        8.40        6.97      9.96 o 
   1  10  11        4.07        8.77      5.27 o 
   2  10  11      125.57      115.42      7.96 o 
   3  10  11       10.51       14.11      5.31 o 
   4  10  11       69.21       69.14      8.24 o 
   5  10  11       69.44       70.08     11.31 o 
   6  10  11        2.55       15.36      9.88 o 
   7  10  11       34.95       37.39     12.50 o 
   8  10  11        2.02        1.17     13.68 o 
   1  11  11        0.68        4.31      5.84 o 
   2  11  11        0.45        3.72      5.47 o 
   3  11  11        9.51        3.48      6.23 o 
   4  11  11       15.76       19.96      8.71 o 
   5  11  11        5.86       -0.05      9.46 o 
   6  11  11       13.74       20.20     11.88 o 
   7  11  11       41.93       36.65     16.62 o 
   0  12  11        0.15       13.30     10.82 o 
   1  12  11        0.03        4.67      7.46 o 
   2  12  11       37.12       37.45      9.00 o 
   3  12  11       56.07       37.43      9.73 o 
   4  12  11        5.32        2.24      9.23 o 
   5  12  11        9.12       15.55     11.22 o 
   6  12  11        3.31       16.00     14.88 o 
   1  13  11        0.82       -3.86      8.62 o 
   2  13  11        4.45       -8.33      8.97 o 
   3  13  11       17.47       23.42     11.20 o 
   4  13  11        0.54       -1.83     12.50 o 
   0  14  11       22.24       43.64     17.89 o 
   0   0  12     9758.26     9455.15    104.41 o 
   1   0  12      915.73      920.34     12.27 o 
   2   0  12     5288.63     5483.58     46.27 o 
   3   0  12       36.67       42.65      4.43 o 
   4   0  12     4391.78     4579.95     41.05 o 
   5   0  12       49.34       55.21      4.70 o 
   6   0  12      583.45      532.69     20.66 o 
   7   0  12     2376.50     2268.27     43.08 o 
   8   0  12      292.17      327.78     21.97 o 
   9   0  12       10.13       28.27     13.48 o 
  10   0  12        9.16       25.07     17.47 o 
  11   0  12       43.95       23.18     22.11 o 
   1   1  12     3843.02     3980.72     22.99 o 
   2   1  12     2296.80     2310.18     16.88 o 
   3   1  12       76.08       76.69      3.53 o 
   4   1  12      410.14      458.68      8.46 o 
   5   1  12        1.76       -1.93      2.48 o 
   6   1  12      123.52      138.46      6.65 o 
   7   1  12      694.08      683.84     13.50 o 
   8   1  12      639.80      739.11     19.68 o 
   9   1  12        3.01        2.66      7.46 o 
  10   1  12      131.51      141.95     15.91 o 
  11   1  12       16.81        9.35     16.68 o 
   0   2  12       59.64       55.62      3.24 o 
   1   2  12     1817.27     1832.65     12.48 o 
   2   2  12     1592.62     1705.00     13.41 o 
   3   2  12      860.98      840.99      8.91 o 
   4   2  12        6.76        4.28      2.43 o 
   5   2  12       58.47       53.67      4.12 o 
   6   2  12      149.20      177.85      7.45 o 
   7   2  12      167.91      174.16      8.57 o 
   8   2  12      116.93      144.67     10.87 o 
   9   2  12       56.88       61.59      9.13 o 
  10   2  12       11.41        9.77     11.66 o 
  11   2  12        1.96       34.04     18.37 o 
   1   3  12      783.63      853.41      7.87 o 
   2   3  12      290.28      337.03      5.23 o 
   3   3  12      201.10      249.23      5.20 o 
   4   3  12      517.44      529.99      8.33 o 
   5   3  12        0.00       -3.22      3.13 o 
   6   3  12      121.91      130.73      6.82 o 
   7   3  12        4.01        4.78      5.86 o 
   8   3  12        7.88       13.94      7.09 o 
   9   3  12       55.41       38.35      9.25 o 
  10   3  12        0.04      -10.11     10.62 o 
  11   3  12        7.66      -13.46     15.04 o 
   0   4  12     1060.32      908.99     14.03 o 
   1   4  12        0.49       -0.38      1.82 o 
   2   4  12     1524.76     1526.03     12.48 o 
   3   4  12      895.42      866.70     10.50 o 
   4   4  12       12.85       15.49      3.42 o 
   5   4  12      438.60      451.63      9.64 o 
   6   4  12       27.64       22.39      6.11 o 
   7   4  12      252.05      249.24     10.91 o 
   8   4  12      230.76      235.76     14.86 o 
   9   4  12       61.34       38.62     13.11 o 
  10   4  12        7.02        7.63     11.39 o 
  11   4  12        0.14       -7.77     13.38 o 
   1   5  12     1970.10     1921.12     17.85 o 
   2   5  12       75.54       70.97      3.15 o 
   3   5  12       34.39       27.59      2.89 o 
   4   5  12        5.77        3.34      3.41 o 
   5   5  12        0.01        0.48      4.43 o 
   6   5  12      226.64      227.06     10.97 o 
   7   5  12        6.56        6.38      6.64 o 
   8   5  12       22.75        9.18      8.29 o 
   9   5  12       26.52       17.68     12.03 o 
  10   5  12       32.66       37.22     23.72 o 
   0   6  12      172.61      165.17      9.83 o 
   1   6  12        3.05        1.37      2.85 o 
   2   6  12       48.80       49.65      3.65 o 
   3   6  12      150.53      147.17      4.86 o 
   4   6  12      117.72      127.11      8.33 o 
   5   6  12      335.84      349.19     12.05 o 
   6   6  12      119.55      105.01      9.93 o 
   7   6  12      132.25       96.50     12.63 o 
   8   6  12        7.74       11.10      8.77 o 
   9   6  12        0.69       19.47     11.87 o 
  10   6  12       22.34       21.03     15.09 o 
   1   7  12        6.98        2.57      4.65 o 
   2   7  12       11.72       13.70      3.37 o 
   3   7  12        7.04        7.19      3.43 o 
   4   7  12       51.22       40.61      5.75 o 
   5   7  12      869.08      818.85     17.17 o 
   6   7  12      353.19      358.29     17.58 o 
   7   7  12       32.36       16.41      7.29 o 
   8   7  12        4.50       -0.84      9.46 o 
   9   7  12        1.06        3.60     12.21 o 
  10   7  12        9.24       -1.96     17.63 o 
   0   8  12       91.90       87.99     12.30 o 
   1   8  12       30.21       22.98      6.57 o 
   2   8  12        0.04       -1.34      3.36 o 
   3   8  12       15.57       14.51      4.11 o 
   4   8  12       77.57       91.60      7.37 o 
   5   8  12        2.19        1.88      5.63 o 
   6   8  12        4.34        6.45      6.72 o 
   7   8  12       51.16       44.34     10.31 o 
   8   8  12       51.51       34.48     10.87 o 
   9   8  12       12.77       25.47     13.20 o 
   1   9  12      190.57      205.82     12.58 o 
   2   9  12        6.20        6.27      3.90 o 
   3   9  12      226.58      236.24      9.68 o 
   4   9  12      141.15      145.28      9.58 o 
   5   9  12       48.60       41.97      8.52 o 
   6   9  12      172.16      178.00     13.66 o 
   7   9  12       23.37       19.71     10.51 o 
   8   9  12       88.71       87.33     15.55 o 
   0  10  12       96.75       69.49     13.44 o 
   1  10  12       57.30       73.07      7.77 o 
   2  10  12       76.25       75.06      7.04 o 
   3  10  12      119.88      116.06      7.67 o 
   4  10  12        1.46        6.31      6.37 o 
   5  10  12        0.00       -6.12      7.74 o 
   6  10  12        7.48       12.50     10.06 o 
   7  10  12       89.58       67.39     13.77 o 
   8  10  12       21.64        9.36     16.58 o 
   1  11  12       61.54       56.90      7.15 o 
   2  11  12      108.67      128.98     10.73 o 
   3  11  12       11.50       10.50      6.42 o 
   4  11  12        1.94        0.37      8.71 o 
   5  11  12        5.47        5.37      9.55 o 
   6  11  12       74.17       85.90     18.14 o 
   7  11  12       15.56       11.31     15.35 o 
   0  12  12       25.31       47.42     11.88 o 
   1  12  12       42.73       35.78      8.90 o 
   2  12  12       15.33       13.89      7.80 o 
   3  12  12        9.81       18.37      9.19 o 
   4  12  12       40.48       40.85     10.84 o 
   5  12  12        2.57       11.57     11.40 o 
   1  13  12        0.00        1.77      8.51 o 
   2  13  12        1.05       -1.98      9.04 o 
   3  13  12       16.74       18.63     10.71 o 
   4  13  12        0.87       12.36     13.09 o 
   1   1  13     1036.63      946.89      7.98 o 
   2   1  13     4085.78     4269.66     26.69 o 
   3   1  13     1033.32     1167.21     11.45 o 
   4   1  13      308.81      361.91      6.88 o 
   5   1  13      436.03      423.48      7.81 o 
   6   1  13      579.99      575.90     10.85 o 
   7   1  13      142.05      159.42      8.70 o 
   8   1  13       48.69       29.87      7.56 o 
   9   1  13        0.69        9.85      7.80 o 
  10   1  13        3.80       -0.66     10.30 o 
  11   1  13        7.39       -1.25     16.34 o 
   0   2  13      139.80      148.32      4.71 o 
   1   2  13      864.12      871.97      7.94 o 
   2   2  13     1230.99     1234.22     11.35 o 
   3   2  13     1778.58     1727.85     15.03 o 
   4   2  13        9.97       10.63      2.69 o 
   5   2  13      272.01      275.14      6.74 o 
   6   2  13      177.03      196.30      7.63 o 
   7   2  13      159.56      182.81      8.88 o 
   8   2  13      441.01      470.75     17.67 o 
   9   2  13        0.12       -2.96      7.50 o 
  10   2  13        8.60       10.03     11.39 o 
  11   2  13       18.60        7.07     18.15 o 
   1   3  13        0.84       -1.49      1.83 o 
   2   3  13      459.93      534.66      6.79 o 
   3   3  13       32.60       33.31      3.14 o 
   4   3  13       97.45      106.55      4.36 o 
   5   3  13      700.90      723.80     11.60 o 
   6   3  13       82.03       94.87      6.25 o 
   7   3  13       15.87       26.15      6.50 o 
   8   3  13        0.12        6.77      7.24 o 
   9   3  13        1.09        4.50      8.13 o 
  10   3  13       63.61       56.32     14.40 o 
  11   3  13        8.41       11.53     20.99 o 
   0   4  13     1928.09     1891.46     20.63 o 
   1   4  13       25.06       28.06      2.56 o 
   2   4  13      168.54      159.78      4.29 o 
   3   4  13      126.47      138.22      5.33 o 
   4   4  13        6.97        9.56      3.40 o 
   5   4  13       46.96       51.18      5.23 o 
   6   4  13     1130.15     1063.60     19.06 o 
   7   4  13        2.77       -0.73      5.65 o 
   8   4  13      149.16      122.46     11.21 o 
   9   4  13        5.50        3.27     11.26 o 
  10   4  13       11.52       17.13     12.43 o 
  11   4  13       33.79       51.12     15.71 o 
   1   5  13      441.11      436.28      8.40 o 
   2   5  13      535.67      514.26      7.08 o 
   3   5  13      202.35      201.54      5.06 o 
   4   5  13      511.38      469.67      9.18 o 
   5   5  13      119.21      128.82      7.66 o 
   6   5  13      357.78      369.64     13.12 o 
   7   5  13        7.28        6.32      6.68 o 
   8   5  13       68.29       54.44     10.97 o 
   9   5  13       39.30       40.78     13.17 o 
  10   5  13        0.32        4.12     13.73 o 
   0   6  13      260.58      289.09     12.93 o 
   1   6  13       24.19       23.90      3.63 o 
   2   6  13       41.96       41.45      3.35 o 
   3   6  13      442.56      464.72      8.37 o 
   4   6  13       75.61       53.50      6.15 o 
   5   6  13       14.34       13.42      5.50 o 
   6   6  13        0.47       -5.21      5.82 o 
   7   6  13        5.16       14.70      7.17 o 
   8   6  13        0.01        9.47      9.23 o 
   9   6  13       13.52       15.95     13.18 o 
  10   6  13       12.72       35.45     16.52 o 
   1   7  13       37.62       35.46      5.04 o 
   2   7  13       77.91       76.44      4.59 o 
   3   7  13      238.24      222.65      7.89 o 
   4   7  13        7.15        8.30      5.21 o 
   5   7  13        4.81       10.06      5.64 o 
   6   7  13       29.55       50.32      7.86 o 
   7   7  13       22.25       15.03      7.72 o 
   8   7  13       54.86       44.03     12.03 o 
   9   7  13       40.18       44.94     14.49 o 
  10   7  13       16.99       10.64     19.97 o 
   0   8  13        0.15        4.91      8.12 o 
   1   8  13       87.78       81.51     10.26 o 
   2   8  13       39.91       38.23      4.16 o 
   3   8  13      108.24      102.27      9.10 o 
   4   8  13       33.21       26.98      5.56 o 
   5   8  13       45.05       45.17      7.16 o 
   6   8  13      107.56      102.89     10.00 o 
   7   8  13      297.23      264.93     17.54 o 
   8   8  13      103.77       94.89     19.71 o 
   9   8  13        8.59       20.50     13.87 o 
   1   9  13       77.78       87.93     13.58 o 
   2   9  13       10.71       13.94      4.89 o 
   3   9  13        0.12        0.13      5.18 o 
   4   9  13      108.25      109.61      8.20 o 
   5   9  13       27.98       36.64      7.94 o 
   6   9  13        1.19       -2.41      8.17 o 
   7   9  13       21.45       33.98     10.64 o 
   8   9  13       23.28       26.85     13.08 o 
   0  10  13        0.32        6.61      9.87 o 
   1  10  13       53.99       58.75      6.49 o 
   2  10  13       63.40       55.99      6.60 o 
   3  10  13       11.40       10.48      5.37 o 
   4  10  13       17.94       19.62      7.29 o 
   5  10  13        0.10       10.53      8.15 o 
   6  10  13      265.13      271.95     25.00 o 
   7  10  13        0.01       -1.21     10.88 o 
   8  10  13       62.15       61.59     20.26 o 
   1  11  13       60.71       58.26     10.06 o 
   2  11  13        2.10       -0.21      5.81 o 
   3  11  13        0.25        0.08      6.44 o 
   4  11  13        0.35        3.77      8.73 o 
   5  11  13       22.50        9.32     10.08 o 
   6  11  13        1.03       -7.59     11.33 o 
   7  11  13       10.59        5.27     14.81 o 
   0  12  13       36.65       37.91     18.44 o 
   1  12  13        2.68       -5.69      8.67 o 
   2  12  13        0.24        2.05      9.46 o 
   3  12  13       19.55       33.83      9.74 o 
   4  12  13       46.46       36.96     10.92 o 
   5  12  13        0.17       14.82     13.90 o 
   1  13  13        0.12       -3.92     13.51 o 
   2  13  13        5.96       -5.09      8.98 o 
   3  13  13        4.64       -6.48     10.81 o 
   0   0  14       10.95       10.19      3.98 o 
   1   0  14     1732.17     1995.42     20.94 o 
   2   0  14    12953.88    13576.91    112.05 o 
   3   0  14      939.04      975.14     15.18 o 
   4   0  14     2080.84     2107.58     25.83 o 
   5   0  14      512.58      570.58     17.39 o 
   6   0  14        3.98        3.80      5.84 o 
   7   0  14       90.23      114.86     11.83 o 
   8   0  14      101.88       93.86     18.83 o 
   9   0  14        2.63        8.51     14.56 o 
  10   0  14        5.15       23.78     21.76 o 
  11   0  14        1.94       -3.15     24.13 o 
   1   1  14     2307.15     2391.39     16.18 o 
   2   1  14     1874.51     1849.16     14.78 o 
   3   1  14      104.81       94.62      4.07 o 
   4   1  14      982.38     1057.33     11.61 o 
   5   1  14       15.42        7.22      3.18 o 
   6   1  14       16.16       17.44      4.52 o 
   7   1  14       29.99       17.25      5.85 o 
   8   1  14      132.53      112.30     11.43 o 
   9   1  14       34.31       37.32      9.04 o 
  10   1  14      207.91      219.32     19.78 o 
  11   1  14        8.29       -5.49     20.62 o 
   0   2  14     2088.28     2058.39     21.96 o 
   1   2  14      449.76      444.69      5.84 o 
   2   2  14      467.71      503.37      7.09 o 
   3   2  14      457.01      431.65      7.28 o 
   4   2  14      542.50      561.00      9.19 o 
   5   2  14        0.35       -5.10      3.49 o 
   6   2  14      227.07      260.55      9.56 o 
   7   2  14      791.81      837.39     15.60 o 
   8   2  14      133.67      106.45     10.00 o 
   9   2  14       86.46       81.18     10.25 o 
  10   2  14        3.92        5.21     11.57 o 
  11   2  14        0.15       11.35     23.96 o 
   1   3  14       84.96      110.16      3.56 o 
   2   3  14     1034.34     1041.43     10.29 o 
   3   3  14      545.75      548.12      8.65 o 
   4   3  14       17.11       17.85      3.22 o 
   5   3  14       16.62        8.13      3.94 o 
   6   3  14      136.80      135.33      6.96 o 
   7   3  14      890.10      954.46     23.09 o 
   8   3  14       72.59       68.43      9.26 o 
   9   3  14       44.27       38.99      9.96 o 
  10   3  14        4.84        3.46     11.50 o 
  11   3  14        0.39        1.46     21.64 o 
   0   4  14     1268.94     1255.24     15.99 o 
   1   4  14      193.40      205.59      5.05 o 
   2   4  14      595.35      580.01      7.72 o 
   3   4  14       11.94       12.87      2.93 o 
   4   4  14       67.37       70.09      6.46 o 
   5   4  14      347.82      354.32      9.53 o 
   6   4  14      117.99      123.77      8.42 o 
   7   4  14      263.57      267.41     12.75 o 
   8   4  14        0.75      -11.12      7.41 o 
   9   4  14        0.06       -8.99     10.43 o 
  10   4  14       12.82       -1.80     14.09 o 
  11   4  14       10.06        3.02     15.78 o 
   1   5  14       84.06       72.13      4.14 o 
   2   5  14       12.77        9.28      2.36 o 
   3   5  14      494.93      524.26      8.27 o 
   4   5  14      294.84      313.09      8.33 o 
   5   5  14        0.18        3.53      5.37 o 
   6   5  14       57.56       53.90      7.19 o 
   7   5  14       16.08       18.98      7.95 o 
   8   5  14       15.70       15.10      9.43 o 
   9   5  14       26.85       11.49     13.12 o 
  10   5  14        0.00       -8.52     14.99 o 
   0   6  14      259.28      311.44     11.64 o 
   1   6  14        0.59       -2.55      2.73 o 
   2   6  14      175.48      189.14      5.67 o 
   3   6  14       38.05       28.79      3.85 o 
   4   6  14       19.42       19.18      5.14 o 
   5   6  14        2.62       -2.37      5.04 o 
   6   6  14       85.74       62.31      8.25 o 
   7   6  14       85.70       86.77     10.05 o 
   8   6  14       55.74       52.41     11.15 o 
   9   6  14       22.55       39.78     13.80 o 
  10   6  14        3.75       19.62     15.78 o 
   1   7  14       40.33       45.61      5.19 o 
   2   7  14      466.78      479.20      9.52 o 
   3   7  14       21.90       20.18      4.27 o 
   4   7  14      186.16      157.80      9.06 o 
   5   7  14        6.17        8.37      5.83 o 
   6   7  14       30.14       21.85      7.98 o 
   7   7  14        0.94        1.38      7.29 o 
   8   7  14      209.55      249.62     21.00 o 
   9   7  14        3.60        8.35     12.60 o 
   0   8  14       71.95       86.47     13.61 o 
   1   8  14       73.48       75.33      7.10 o 
   2   8  14       49.93       43.96      4.65 o 
   3   8  14        1.30        6.38      4.62 o 
   4   8  14      288.97      302.94     12.68 o 
   5   8  14      313.14      318.42     13.28 o 
   6   8  14      110.35      129.70     10.80 o 
   7   8  14        0.01       18.58     10.27 o 
   8   8  14       37.99       48.47     14.51 o 
   9   8  14       18.75       40.08     17.72 o 
   1   9  14       38.15       50.44      7.90 o 
   2   9  14        0.14       -0.90      4.70 o 
   3   9  14       79.46       76.53      7.21 o 
   4   9  14       41.51       49.64      7.15 o 
   5   9  14       90.28       77.29      9.90 o 
   6   9  14       21.54       28.11      9.17 o 
   7   9  14       71.80       58.93     12.49 o 
   8   9  14       48.34       33.60     16.67 o 
   0  10  14       19.22        7.59     17.19 o 
   1  10  14       24.16       20.93      6.80 o 
   2  10  14      119.30      128.33      8.20 o 
   3  10  14      108.92      111.93      9.44 o 
   4  10  14        1.12       -5.44      6.36 o 
   5  10  14        1.46       -4.48      8.38 o 
   6  10  14        0.43      -13.55      9.49 o 
   7  10  14      137.43      118.55     16.43 o 
   1  11  14        2.96       11.04      7.58 o 
   2  11  14        0.02       -0.88      5.70 o 
   3  11  14        1.44       -2.44      7.43 o 
   4  11  14       34.72       25.80      9.84 o 
   5  11  14       28.31       22.14     10.83 o 
   6  11  14        8.89       12.89     12.67 o 
   0  12  14        1.94       10.50     21.58 o 
   1  12  14       20.11       22.99     12.62 o 
   2  12  14       47.12       54.38     11.43 o 
   3  12  14       13.04       10.21      9.24 o 
   4  12  14        6.54       21.04     10.81 o 
   5  12  14        3.96       19.62     14.38 o 
   1  13  14        0.81        2.21     13.66 o 
   2  13  14        5.07        7.28      9.27 o 
   3  13  14        0.47       -4.55      9.73 o 
   1   1  15      210.99      209.15      4.32 o 
   2   1  15     1084.00     1153.83     11.49 o 
   3   1  15      613.43      620.84      8.35 o 
   4   1  15       18.86       20.84      3.20 o 
   5   1  15        2.81        5.31      3.55 o 
   6   1  15      235.16      254.05      8.87 o 
   7   1  15        2.30       -0.68      5.16 o 
   8   1  15       14.96       13.06      6.88 o 
   9   1  15       17.46       11.13      8.51 o 
  10   1  15       81.84       53.76     18.69 o 
  11   1  15        8.38       -4.38     17.69 o 
   0   2  15      315.03      292.07      8.88 o 
   1   2  15      292.33      253.99      4.75 o 
   2   2  15     2299.08     2297.75     19.38 o 
   3   2  15      792.88      885.13     12.24 o 
   4   2  15       81.86       78.95      4.25 o 
   5   2  15      124.01      137.90      6.31 o 
   6   2  15      517.61      530.70     11.67 o 
   7   2  15      114.62      128.19      8.01 o 
   8   2  15      104.34       96.76     10.02 o 
   9   2  15       97.08      106.45     13.74 o 
  10   2  15       53.23       20.58     11.74 o 
  11   2  15        0.95       15.49     18.60 o 
   1   3  15       17.32       13.96      2.41 o 
   2   3  15        0.68        3.90      2.50 o 
   3   3  15      197.01      226.46      6.07 o 
   4   3  15        4.50        5.51      3.13 o 
   5   3  15      730.85      690.81     12.20 o 
   6   3  15      249.72      222.48      8.62 o 
   7   3  15      199.17      201.78     12.34 o 
   8   3  15      875.91      980.26     24.63 o 
   9   3  15       83.04       79.98     11.62 o 
  10   3  15        0.01      -12.99     11.08 o 
  11   3  15        1.05       15.53     16.84 o 
   0   4  15      165.97      168.65      6.35 o 
   1   4  15       31.33       41.26      2.92 o 
   2   4  15       37.74       59.91      3.51 o 
   3   4  15       34.76       33.62      3.62 o 
   4   4  15       18.43       19.51      4.30 o 
   5   4  15      816.40      818.42     13.05 o 
   6   4  15       50.11       25.84      6.11 o 
   7   4  15      155.76      168.82     10.84 o 
   8   4  15      105.25      102.13     12.54 o 
   9   4  15        0.68        1.46      9.48 o 
  10   4  15       37.23       21.45     13.83 o 
   1   5  15        6.75        9.47      2.51 o 
   2   5  15      111.77      115.04      4.14 o 
   3   5  15       33.13       37.09      4.08 o 
   4   5  15       39.58       38.70      5.30 o 
   5   5  15      228.12      199.91     11.45 o 
   6   5  15        4.52        3.79      5.63 o 
   7   5  15        1.43       12.22      7.92 o 
   8   5  15       30.86       38.94     10.19 o 
   9   5  15        2.28       -4.40     13.56 o 
  10   5  15        0.01        5.22     14.05 o 
   0   6  15        1.39        4.10      3.76 o 
   1   6  15       43.45       52.80      3.87 o 
   2   6  15       38.26       29.94      3.52 o 
   3   6  15        3.57        4.63      3.78 o 
   4   6  15       21.30       13.95      5.03 o 
   5   6  15      137.79      123.32      8.28 o 
   6   6  15      199.49      218.41     12.28 o 
   7   6  15        0.46       -4.31      7.85 o 
   8   6  15        4.37       10.14     10.28 o 
   9   6  15       39.07       33.71     16.46 o 
  10   6  15        4.07        5.21     17.40 o 
   1   7  15       50.50       42.67      4.68 o 
   2   7  15        3.32        2.51      3.77 o 
   3   7  15      107.14      116.62      7.15 o 
   4   7  15       15.97        9.13      5.45 o 
   5   7  15      539.03      534.57     15.24 o 
   6   7  15        1.34       -0.35      6.66 o 
   7   7  15        1.81       -1.46      8.88 o 
   8   7  15        6.87        4.92     11.71 o 
   9   7  15       28.10       16.76     14.89 o 
   0   8  15        7.14        4.62      8.18 o 
   1   8  15        5.74        4.74      5.35 o 
   2   8  15       70.14       81.09      5.09 o 
   3   8  15        5.40        8.34      4.37 o 
   4   8  15      178.82      209.83     10.34 o 
   5   8  15       90.01       89.94      8.82 o 
   6   8  15       24.58       22.37      7.88 o 
   7   8  15        0.30       -9.04      9.18 o 
   8   8  15        3.50       -0.49     12.02 o 
   9   8  15        1.09        6.82     16.57 o 
   1   9  15       20.63       11.10      5.23 o 
   2   9  15       32.98       25.43      4.51 o 
   3   9  15        0.28        4.86      5.35 o 
   4   9  15      140.52      172.70     10.10 o 
   5   9  15       41.43       27.85      7.80 o 
   6   9  15      194.70      180.63     14.26 o 
   7   9  15      175.81      153.46     16.23 o 
   8   9  15        1.32       16.30     16.42 o 
   0  10  15        1.06       14.97     10.05 o 
   1  10  15        0.68       11.53      7.33 o 
   2  10  15       37.05       26.95      6.19 o 
   3  10  15        2.35        5.59      5.61 o 
   4  10  15       84.83       83.08      9.74 o 
   5  10  15        2.11       15.39      8.83 o 
   6  10  15       73.31       58.62     12.54 o 
   7  10  15        1.61        4.65     13.50 o 
   1  11  15        8.72       14.98      7.61 o 
   2  11  15       13.05       18.40      6.36 o 
   3  11  15       20.24       29.83      8.58 o 
   4  11  15        0.22       -3.86      8.89 o 
   5  11  15        0.54        5.80     10.23 o 
   6  11  15        0.29       -0.87     14.48 o 
   0  12  15       99.04       59.94     25.50 o 
   1  12  15        0.15       -0.27     11.59 o 
   2  12  15        0.80      -10.13      9.16 o 
   3  12  15        8.52       15.10      9.35 o 
   4  12  15        0.33       -2.38     10.31 o 
   5  12  15       22.52       22.46     14.40 o 
   1  13  15        7.95        8.02     16.30 o 
   2  13  15       12.57       -4.41     11.10 o 
   3  13  15        4.84       12.86     10.48 o 
   0   0  16      798.86      838.01     21.93 o 
   1   0  16       27.13       27.34      3.50 o 
   2   0  16      827.41      697.87     12.74 o 
   3   0  16     1222.40     1330.39     27.06 o 
   4   0  16     4775.27     5057.11     50.21 o 
   5   0  16     1510.59     1530.11     25.36 o 
   6   0  16       94.41       80.59      9.08 o 
   7   0  16       16.49       16.27      7.68 o 
   8   0  16      198.35      227.97     16.33 o 
   9   0  16      559.17      634.86     33.18 o 
  10   0  16        5.55       30.52     18.10 o 
  11   0  16        0.23       35.90     24.11 o 
   1   1  16        8.59        9.31      2.09 o 
   2   1  16      146.50      174.66      4.77 o 
   3   1  16        4.99        5.22      2.75 o 
   4   1  16       25.31       27.90      3.51 o 
   5   1  16        1.50        2.15      3.72 o 
   6   1  16       39.33       32.37      5.06 o 
   7   1  16       11.78        4.00      5.51 o 
   8   1  16       65.33       75.78      8.43 o 
   9   1  16      106.32       98.94     11.61 o 
  10   1  16       34.70       41.95     12.16 o 
  11   1  16        0.58       26.84     17.14 o 
   0   2  16     3346.75     3413.59     37.17 o 
   1   2  16        1.73        2.58      1.99 o 
   2   2  16      872.17      893.45     11.46 o 
   3   2  16      152.08      157.01      5.45 o 
   4   2  16      226.84      226.81      6.07 o 
   5   2  16       86.77       89.27      5.77 o 
   6   2  16     1052.01     1042.82     18.23 o 
   7   2  16      320.12      332.42     11.76 o 
   8   2  16       48.71       49.75      8.50 o 
   9   2  16       87.80       84.78     11.06 o 
  10   2  16       80.79       69.98     17.65 o 
  11   2  16        0.83       14.14     19.80 o 
   1   3  16     2089.75     2102.35     16.44 o 
   2   3  16      785.88      809.89      9.38 o 
   3   3  16      157.27      185.29      5.84 o 
   4   3  16       51.32       41.73      4.22 o 
   5   3  16      434.92      416.88      9.61 o 
   6   3  16     1376.51     1417.66     19.98 o 
   7   3  16      196.96      229.70     12.75 o 
   8   3  16      252.25      253.89     16.67 o 
   9   3  16       14.02       22.13     10.07 o 
  10   3  16        3.13       -6.27     13.01 o 
   0   4  16     4361.76     4408.31     40.87 o 
   1   4  16      790.56      795.19      8.95 o 
   2   4  16      116.68      121.85      4.56 o 
   3   4  16       50.98       49.07      4.08 o 
   4   4  16      391.65      374.38     10.14 o 
   5   4  16        9.00        7.71      4.43 o 
   6   4  16      388.16      414.46     12.41 o 
   7   4  16        0.29       -8.95      5.97 o 
   8   4  16       12.17       17.81      9.45 o 
   9   4  16        0.66        0.43      9.81 o 
  10   4  16        8.12       30.61     15.01 o 
   1   5  16      177.34      188.00      4.97 o 
   2   5  16        2.21       -0.25      2.83 o 
   3   5  16      292.24      291.46      7.45 o 
   4   5  16      104.03      117.58      7.61 o 
   5   5  16      122.22      120.92      8.28 o 
   6   5  16      173.33      157.98      9.30 o 
   7   5  16       39.83       32.91      8.85 o 
   8   5  16      286.54      330.38     18.76 o 
   9   5  16        0.03       -0.76     14.99 o 
  10   5  16        9.51       42.38     15.75 o 
   0   6  16        8.58        9.30      4.26 o 
   1   6  16      295.06      310.25      7.04 o 
   2   6  16       91.73       71.07      4.44 o 
   3   6  16       41.88       38.17      5.29 o 
   4   6  16       49.93       32.67      5.88 o 
   5   6  16       33.83       29.72      6.47 o 
   6   6  16        6.65        6.66      7.25 o 
   7   6  16        2.80       -3.26      7.82 o 
   8   6  16        0.93        7.12     11.09 o 
   9   6  16       19.63       19.28     15.70 o 
  10   6  16        3.56       -3.34     26.27 o 
   1   7  16        0.48        6.65      3.80 o 
   2   7  16      191.71      205.74      6.28 o 
   3   7  16       13.40       17.07      5.08 o 
   4   7  16      294.80      308.79     11.82 o 
   5   7  16        0.03       -1.42      5.50 o 
   6   7  16       64.49       50.32      8.32 o 
   7   7  16      104.65      132.69     17.45 o 
   8   7  16       17.66       13.03     12.37 o 
   9   7  16        7.86        5.56     14.32 o 
   0   8  16       23.57       33.77      9.93 o 
   1   8  16       10.37        6.09      4.61 o 
   2   8  16      599.06      591.59     16.33 o 
   3   8  16        0.17       -2.76      4.17 o 
   4   8  16       13.72       18.62      5.97 o 
   5   8  16        0.00       -3.43      6.07 o 
   6   8  16       29.54       34.45      9.20 o 
   7   8  16       35.28       33.72     11.65 o 
   8   8  16        0.19       -9.55     12.79 o 
   9   8  16        1.00      -13.72     17.97 o 
   1   9  16      117.46       90.77      6.83 o 
   2   9  16        7.60       11.40      5.23 o 
   3   9  16      165.24      195.26     11.07 o 
   4   9  16       88.63       77.43      7.69 o 
   5   9  16       23.19       24.55      8.87 o 
   6   9  16        1.03        1.92      9.48 o 
   7   9  16       83.06       77.81     15.90 o 
   8   9  16       25.77       21.06     20.02 o 
   0  10  16      178.04      175.06     21.09 o 
   1  10  16        2.39       -2.35      8.77 o 
   2  10  16      125.27      139.59     10.70 o 
   3  10  16       18.06       25.53      7.21 o 
   4  10  16       27.72       29.51      9.46 o 
   5  10  16       34.37       35.63      9.91 o 
   6  10  16       47.42       64.87     12.87 o 
   7  10  16        7.66        7.66     14.51 o 
   1  11  16       22.56       19.27     10.25 o 
   2  11  16       87.14       68.98      8.39 o 
   3  11  16        0.58       -0.99      7.87 o 
   4  11  16        4.21        0.27      9.25 o 
   5  11  16        4.98        7.44     10.61 o 
   6  11  16        5.21        3.16     14.30 o 
   0  12  16        0.59      -21.19     36.40 o 
   1  12  16        1.55       -4.87     11.44 o 
   2  12  16        0.02       -1.84      9.75 o 
   3  12  16       37.18       34.47     10.08 o 
   4  12  16        8.10       22.92     11.33 o 
   1  13  16        2.67       12.35     18.86 o 
   2  13  16        0.33        3.08     11.62 o 
   1   1  17      201.02      215.47      5.04 o 
   2   1  17      173.67      204.96      5.28 o 
   3   1  17       51.20       49.58      3.73 o 
   4   1  17       13.93       10.99      3.70 o 
   5   1  17      156.09      157.97      9.66 o 
   6   1  17      650.90      627.26     13.12 o 
   7   1  17        7.97        5.08      5.28 o 
   8   1  17        9.04       14.23      6.82 o 
   9   1  17        0.17        2.95      8.72 o 
  10   1  17        9.86        2.16     10.88 o 
  11   1  17       21.85       41.95     18.12 o 
   0   2  17      271.16      263.78      9.66 o 
   1   2  17      302.30      347.16      6.21 o 
   2   2  17     1318.38     1330.81     12.78 o 
   3   2  17      541.42      498.73      9.56 o 
   4   2  17       21.13       24.61      3.76 o 
   5   2  17      173.12      147.21      7.32 o 
   6   2  17       22.14       20.12      5.22 o 
   7   2  17        7.16        5.05      5.74 o 
   8   2  17      311.88      328.21     14.80 o 
   9   2  17       27.13       26.62      9.36 o 
  10   2  17        5.93       17.41     11.05 o 
  11   2  17       51.77       43.41     23.01 o 
   1   3  17      745.93      790.43      9.10 o 
   2   3  17      225.23      219.69      5.57 o 
   3   3  17        0.09       -4.17      2.84 o 
   4   3  17      398.66      408.54     11.43 o 
   5   3  17       83.79       75.73      6.04 o 
   6   3  17      212.27      207.24      9.47 o 
   7   3  17        4.68       15.57      6.29 o 
   8   3  17      106.58       99.58     11.04 o 
   9   3  17        0.88        6.22      9.39 o 
  10   3  17       17.67       25.36     15.10 o 
   0   4  17      140.56      175.81      7.13 o 
   1   4  17        2.24        5.97      2.64 o 
   2   4  17        8.83        9.19      2.96 o 
   3   4  17       61.26       57.29      4.51 o 
   4   4  17       19.34       18.51      4.65 o 
   5   4  17       30.64       44.62      5.56 o 
   6   4  17       49.86       46.06      7.12 o 
   7   4  17        0.14       -0.08      7.47 o 
   8   4  17       13.13       -4.39      9.05 o 
   9   4  17       41.43       36.02     12.20 o 
  10   4  17       83.39       82.62     20.68 o 
   1   5  17      192.08      179.96      5.88 o 
   2   5  17        4.21        2.75      3.15 o 
   3   5  17       37.46       41.70      4.55 o 
   4   5  17        8.32       10.24      5.20 o 
   5   5  17      129.17      138.14      8.42 o 
   6   5  17      105.91       70.55      7.88 o 
   7   5  17       32.83       20.24      8.64 o 
   8   5  17       28.08       28.52     11.19 o 
   9   5  17        4.21       -0.11     14.36 o 
  10   5  17       14.94       15.80     15.17 o 
   0   6  17       29.37       16.74      4.63 o 
   1   6  17       17.28       18.96      4.02 o 
   2   6  17      141.71      165.93      7.34 o 
   3   6  17      181.70      203.94      8.60 o 
   4   6  17       22.65       20.75      5.96 o 
   5   6  17        0.48        1.95      5.80 o 
   6   6  17       78.39       64.87      9.17 o 
   7   6  17        0.77        8.20      8.68 o 
   8   6  17        0.68      -16.04     10.69 o 
   9   6  17        0.96       -1.51     15.33 o 
   1   7  17       11.24        5.19      4.14 o 
   2   7  17      109.86      125.11      6.57 o 
   3   7  17       93.20       85.22     10.42 o 
   4   7  17      617.63      625.96     16.01 o 
   5   7  17      156.20      154.93     11.92 o 
   6   7  17       82.31       66.10      9.86 o 
   7   7  17       61.98       85.63     21.70 o 
   8   7  17       18.26        9.72     13.45 o 
   9   7  17        6.65       -0.98     18.28 o 
   0   8  17       80.96       26.22     11.08 o 
   1   8  17       14.84       17.18      4.19 o 
   2   8  17       36.81       27.84      5.86 o 
   3   8  17       15.56       14.07      5.34 o 
   4   8  17      274.30      289.69     13.23 o 
   5   8  17       58.33       55.26      7.85 o 
   6   8  17       16.96       18.28      9.37 o 
   7   8  17        5.57        6.94     10.73 o 
   8   8  17        3.97       13.19     14.65 o 
   1   9  17      190.56      171.22     13.88 o 
   2   9  17      187.27      190.41      9.23 o 
   3   9  17        0.98       -4.54      5.09 o 
   4   9  17        8.04       17.47      6.79 o 
   5   9  17       52.91       54.56      9.89 o 
   6   9  17        0.76        2.48      8.85 o 
   7   9  17       20.69        9.30     12.45 o 
   8   9  17        1.27       -9.76     18.49 o 
   0  10  17      100.01       41.39     17.42 o 
   1  10  17       21.44       12.06      9.28 o 
   2  10  17       29.85       18.03      6.36 o 
   3  10  17        6.40       12.28      6.39 o 
   4  10  17        2.40       -4.95      7.67 o 
   5  10  17       33.16       45.98     10.38 o 
   6  10  17        3.48        2.95     10.75 o 
   7  10  17        7.21       18.46     16.75 o 
   1  11  17        5.34       -2.72      9.53 o 
   2  11  17       13.21       12.87      7.24 o 
   3  11  17        3.66        2.78      8.70 o 
   4  11  17        0.37       -7.68      9.08 o 
   5  11  17        2.76        5.65     10.56 o 
   6  11  17        1.01      -11.51     14.36 o 
   0  12  17       69.48       67.29     25.08 o 
   1  12  17        3.02      -11.68     11.53 o 
   2  12  17       12.19        7.65     10.19 o 
   3  12  17        0.58       -0.97      9.63 o 
   4  12  17       17.18       21.71     11.43 o 
   1  13  17       23.19       41.76     25.03 o 
   0   0  18     2735.30     2812.84     43.50 o 
   1   0  18      113.25      119.49      6.60 o 
   2   0  18      272.50      263.23      8.83 o 
   3   0  18      268.15      299.84      9.72 o 
   4   0  18      184.72      187.49     10.40 o 
   5   0  18       94.67       88.68      8.82 o 
   6   0  18      373.29      447.54     16.73 o 
   7   0  18      393.19      381.26     17.70 o 
   8   0  18      400.29      434.55     20.82 o 
   9   0  18      318.39      336.78     47.08 o 
  10   0  18      267.94      322.21     36.21 o 
   1   1  18       36.17       50.59      3.32 o 
   2   1  18      201.36      185.12      5.18 o 
   3   1  18      305.58      336.40      7.21 o 
   4   1  18        4.18        7.37      3.87 o 
   5   1  18       22.80       25.50      5.03 o 
   6   1  18      147.45      167.43      8.52 o 
   7   1  18        0.61        0.87      5.22 o 
   8   1  18      113.14      107.80     10.14 o 
   9   1  18      103.70       76.53     15.93 o 
  10   1  18        1.13       -3.50     11.17 o 
   0   2  18     1670.73     1796.33     21.92 o 
   1   2  18      104.38      111.33      3.89 o 
   2   2  18      447.02      428.71      9.28 o 
   3   2  18      146.68      120.72      4.94 o 
   4   2  18       10.49       11.75      3.60 o 
   5   2  18        3.54        4.50      4.84 o 
   6   2  18        7.32        6.34      4.83 o 
   7   2  18       10.50       10.84      6.01 o 
   8   2  18       39.41       37.71      8.86 o 
   9   2  18        2.24        8.52      8.97 o 
  10   2  18       12.67       13.28     11.27 o 
   1   3  18      936.79     1000.62     11.97 o 
   2   3  18      308.15      308.00      6.68 o 
   3   3  18      106.83      100.71      4.81 o 
   4   3  18      254.33      259.09      8.34 o 
   5   3  18        6.83        1.08      5.15 o 
   6   3  18      194.30      207.08      9.56 o 
   7   3  18        0.75       -4.27      6.20 o 
   8   3  18       45.77       35.72      9.51 o 
   9   3  18        2.20       -7.50      9.17 o 
  10   3  18        2.34      -15.11     13.39 o 
   0   4  18      178.49      185.89      7.68 o 
   1   4  18       10.61        9.19      2.89 o 
   2   4  18      802.89      809.07     11.17 o 
   3   4  18       35.74       31.80      4.25 o 
   4   4  18      114.19      119.39      6.59 o 
   5   4  18       93.19       95.44      7.34 o 
   6   4  18      373.79      370.98     14.37 o 
   7   4  18       45.52       28.21      8.24 o 
   8   4  18        1.47        8.12      8.52 o 
   9   4  18        2.73        0.25     11.70 o 
  10   4  18       13.15        8.32     15.56 o 
   1   5  18       16.43       16.18      3.08 o 
   2   5  18       19.41       13.94      3.55 o 
   3   5  18       10.97        8.90      4.05 o 
   4   5  18       19.45        9.60      5.10 o 
   5   5  18        0.07       -1.20      4.94 o 
   6   5  18      306.09      342.24     14.48 o 
   7   5  18       22.37       14.49      8.96 o 
   8   5  18       63.88       58.81     14.78 o 
   9   5  18       36.58       32.00     16.68 o 
  10   5  18        1.80        3.36     15.72 o 
   0   6  18      217.07      216.59      9.16 o 
   1   6  18      232.32      212.54      6.27 o 
   2   6  18      875.65      858.93     13.26 o 
   3   6  18      930.22      926.65     16.49 o 
   4   6  18     2448.81     2532.85     32.69 o 
   5   6  18      179.15      165.00     10.05 o 
   6   6  18       20.99       22.33      8.73 o 
   7   6  18        8.27      -10.49      8.99 o 
   8   6  18       31.50       27.18     11.77 o 
   9   6  18       14.51       -1.47     16.19 o 
   1   7  18       48.56       50.63      5.90 o 
   2   7  18      522.75      552.12     13.07 o 
   3   7  18      325.92      340.71     13.43 o 
   4   7  18       17.42       19.78      6.13 o 
   5   7  18       10.36        6.53      6.84 o 
   6   7  18        8.99        1.20      7.96 o 
   7   7  18        0.00        7.01     12.20 o 
   8   7  18        7.49       -6.45     13.19 o 
   9   7  18       11.90       19.91     19.19 o 
   0   8  18      496.72      477.66     24.57 o 
   1   8  18      192.17      194.03      9.40 o 
   2   8  18       86.82       94.43      7.61 o 
   3   8  18       10.13        2.58      5.17 o 
   4   8  18        3.53       -4.90      6.16 o 
   5   8  18       38.83       34.29      7.95 o 
   6   8  18       30.43       21.73     10.42 o 
   7   8  18        7.44       26.99     12.47 o 
   8   8  18        0.49       20.23     18.85 o 
   1   9  18        1.85       -0.20      5.01 o 
   2   9  18       48.21       36.70      6.65 o 
   3   9  18       37.45       39.98      6.10 o 
   4   9  18       44.94       38.34      7.83 o 
   5   9  18       14.02       11.76      8.78 o 
   6   9  18       46.05       33.20     15.95 o 
   7   9  18        0.11       -0.83     12.91 o 
   0  10  18        2.93       -3.23     10.15 o 
   1  10  18        9.48        9.67      7.18 o 
   2  10  18        0.22       -7.87      5.25 o 
   3  10  18        0.40       -1.37      6.71 o 
   4  10  18       58.83       65.17      9.36 o 
   5  10  18       12.99        5.34      9.76 o 
   6  10  18        1.98       -4.11     10.68 o 
   1  11  18        0.37        1.58      9.68 o 
   2  11  18       67.94       71.34     10.69 o 
   3  11  18        0.50        1.93      7.69 o 
   4  11  18        1.23       11.21     10.00 o 
   5  11  18        2.61      -14.05     10.90 o 
   0  12  18       25.30       62.24     26.10 o 
   1  12  18        7.60        8.79     12.85 o 
   2  12  18        1.69        8.53     10.24 o 
   3  12  18        0.19       -1.98      9.72 o 
   4  12  18        1.69        5.72     12.50 o 
   1   1  19        0.22       -1.16      2.62 o 
   2   1  19        0.50        2.76      2.78 o 
   3   1  19      204.13      212.67      6.86 o 
   4   1  19       62.52       56.24      5.41 o 
   5   1  19       48.34       47.92      5.66 o 
   6   1  19      150.72      146.38      8.39 o 
   7   1  19      104.13       88.24      7.36 o 
   8   1  19       97.42       91.14     10.03 o 
   9   1  19       77.35       37.65     11.98 o 
  10   1  19      122.36      156.58     24.68 o 
   0   2  19     2487.39     2580.80     30.34 o 
   1   2  19      236.54      248.21      5.49 o 
   2   2  19      844.03      867.92     10.29 o 
   3   2  19      128.18      155.28      6.55 o 
   4   2  19       20.57       17.15      4.37 o 
   5   2  19        3.36       -0.41      4.81 o 
   6   2  19        7.43        6.79      4.96 o 
   7   2  19        1.79        4.96      6.17 o 
   8   2  19       39.37       30.49      9.34 o 
   9   2  19       12.05        9.54      9.50 o 
  10   2  19        0.01        2.05     10.99 o 
   1   3  19      294.19      297.51      6.76 o 
   2   3  19      130.42      121.99      4.93 o 
   3   3  19       55.68       61.42      4.54 o 
   4   3  19        0.06       -1.22      4.61 o 
   5   3  19      840.08      859.10     16.17 o 
   6   3  19       14.12       13.24      5.73 o 
   7   3  19       39.95       42.39      8.23 o 
   8   3  19       33.18       15.68      8.93 o 
   9   3  19        0.68       -9.46      9.94 o 
  10   3  19       13.12       16.15     18.16 o 
   0   4  19      192.35      215.19      9.08 o 
   1   4  19       30.51       40.58      3.92 o 
   2   4  19       25.28       25.72      3.65 o 
   3   4  19        5.65       10.11      3.85 o 
   4   4  19        0.02        3.96      4.48 o 
   5   4  19       47.55       61.06      7.23 o 
   6   4  19       52.16       62.85      7.88 o 
   7   4  19       25.05       30.90      8.39 o 
   8   4  19        0.14       13.95      8.73 o 
   9   4  19       11.33       -8.22     12.21 o 
  10   4  19        0.06       13.41     15.77 o 
   1   5  19       40.64       43.69      3.85 o 
   2   5  19      315.26      307.87      8.14 o 
   3   5  19       68.63       57.22      5.87 o 
   4   5  19       27.77       24.52      5.56 o 
   5   5  19       41.41       35.93      6.69 o 
   6   5  19       87.53      113.90     10.89 o 
   7   5  19        0.06        9.93      8.78 o 
   8   5  19       85.94       91.47     18.08 o 
   9   5  19       28.11       17.41     13.11 o 
   0   6  19      108.18      119.99      7.84 o 
   1   6  19      148.73      182.52      7.84 o 
   2   6  19      454.75      483.14     10.83 o 
   3   6  19      189.97      222.05      9.51 o 
   4   6  19       32.20       36.14      7.16 o 
   5   6  19      137.99      111.34     10.08 o 
   6   6  19        3.79       -3.34      7.50 o 
   7   6  19       46.47       47.70     12.97 o 
   8   6  19        8.60       10.26     13.79 o 
   9   6  19        6.28       15.19     16.64 o 
   1   7  19      348.78      318.31     10.27 o 
   2   7  19      272.17      301.85      9.99 o 
   3   7  19      263.31      302.80     11.25 o 
   4   7  19        0.51       -4.05      5.68 o 
   5   7  19        5.58        3.04      7.42 o 
   6   7  19        2.68        2.77     10.05 o 
   7   7  19        1.83        6.00     12.33 o 
   8   7  19       13.43        0.67     14.04 o 
   9   7  19        0.35        3.68     19.99 o 
   0   8  19      734.48      700.65     25.11 o 
   1   8  19        5.18        4.71      4.92 o 
   2   8  19       67.73       79.79      7.18 o 
   3   8  19        3.15        4.41      5.54 o 
   4   8  19        0.11       -1.05      6.10 o 
   5   8  19       62.65       23.15     10.37 o 
   6   8  19       14.47       -8.21     10.31 o 
   7   8  19       45.71       37.33     13.94 o 
   8   8  19        3.36        0.68     18.36 o 
   1   9  19       33.68       36.93      6.87 o 
   2   9  19      166.60      180.60     11.22 o 
   3   9  19      101.96      107.02      8.88 o 
   4   9  19       11.88       17.13      8.21 o 
   5   9  19       10.68       15.90      9.02 o 
   6   9  19       30.61       48.03     12.67 o 
   7   9  19        3.16       11.68     22.42 o 
   0  10  19      190.00      188.78     20.35 o 
   1  10  19        9.64        8.16      7.58 o 
   2  10  19        7.53       13.42      6.55 o 
   3  10  19       12.40        6.17      7.98 o 
   4  10  19        6.28       10.58      8.10 o 
   5  10  19       14.76       18.98     11.74 o 
   6  10  19        1.83        5.87     13.96 o 
   1  11  19        8.12        2.02     10.32 o 
   2  11  19        0.41        9.37      9.28 o 
   3  11  19        1.62        3.61      8.86 o 
   4  11  19        7.37       -3.31      9.96 o 
   5  11  19        6.62        5.45     13.58 o 
   0  12  19       23.71       47.34     26.22 o 
   1  12  19        6.46        5.58     16.47 o 
   2  12  19        0.68       -8.77     10.86 o 
   3  12  19        4.65       -1.47      9.98 o 
   0   0  20     1873.96     1827.13     33.83 o 
   1   0  20      475.56      489.23     11.90 o 
   2   0  20     1267.82     1286.90     20.53 o 
   3   0  20       31.99       28.93      6.70 o 
   4   0  20       19.51       23.16      6.89 o 
   5   0  20      167.74      208.99     11.93 o 
   6   0  20       38.76       30.63      8.40 o 
   7   0  20       19.59        0.29      8.02 o 
   8   0  20       41.76       19.27     10.81 o 
   9   0  20      153.52      158.98     40.34 o 
  10   0  20        0.01       14.88     18.53 o 
   1   1  20        4.25       -1.19      2.78 o 
   2   1  20       39.64       49.28      3.75 o 
   3   1  20       16.43       11.73      4.26 o 
   4   1  20        1.93        3.63      4.41 o 
   5   1  20      200.94      203.10      8.51 o 
   6   1  20       70.66       70.54      6.80 o 
   7   1  20       41.78       30.59      6.30 o 
   8   1  20       63.68       81.22     10.29 o 
   9   1  20       62.81       71.49     12.99 o 
  10   1  20       37.68        3.49     12.30 o 
   0   2  20       51.85       45.78      5.11 o 
   1   2  20       57.45       48.39      3.86 o 
   2   2  20      649.11      686.53     12.04 o 
   3   2  20       83.41       90.29      5.35 o 
   4   2  20       56.67       48.38      5.30 o 
   5   2  20      223.10      217.87      8.92 o 
   6   2  20      182.66      197.58      8.82 o 
   7   2  20      236.34      247.98     11.60 o 
   8   2  20       68.20       88.51     11.22 o 
   9   2  20        5.76        1.22      9.25 o 
  10   2  20       12.65       28.57     12.38 o 
   1   3  20      102.19      107.50      4.86 o 
   2   3  20     1226.11     1240.91     14.44 o 
   3   3  20      194.48      190.19      6.61 o 
   4   3  20      168.25      172.13      8.18 o 
   5   3  20        0.63       -3.22      4.92 o 
   6   3  20       80.13      102.31      8.13 o 
   7   3  20      216.69      218.75     13.14 o 
   8   3  20        5.56       -1.41      8.35 o 
   9   3  20        0.09      -12.92     10.88 o 
  10   3  20        0.73       13.28     14.14 o 
   0   4  20        0.80        1.82      4.87 o 
   1   4  20      476.29      493.60      8.95 o 
   2   4  20        0.15       -5.05      3.45 o 
   3   4  20       50.22       46.17      5.22 o 
   4   4  20       72.21       58.17      6.54 o 
   5   4  20       23.27       23.09      6.56 o 
   6   4  20      218.12      258.32     12.86 o 
   7   4  20      336.23      325.24     15.55 o 
   8   4  20        4.90        1.73      9.46 o 
   9   4  20       21.13       24.28     13.47 o 
  10   4  20        1.15       18.08     17.53 o 
   1   5  20       24.64       16.32      3.96 o 
   2   5  20      189.57      176.03      7.61 o 
   3   5  20     1031.04      991.49     17.48 o 
   4   5  20      907.35      898.57     18.94 o 
   5   5  20      466.52      492.41     14.54 o 
   6   5  20        0.55       -1.40      7.57 o 
   7   5  20        6.61       13.77      9.07 o 
   8   5  20       13.64       19.91     13.51 o 
   9   5  20        0.22        9.76     13.02 o 
   0   6  20     1131.89     1004.09     23.50 o 
   1   6  20      116.07      103.04      6.32 o 
   2   6  20     1186.46     1199.39     17.11 o 
   3   6  20       20.94       29.70      5.74 o 
   4   6  20       30.07       29.47      6.55 o 
   5   6  20       35.21       42.41      8.87 o 
   6   6  20       28.45       26.54      9.73 o 
   7   6  20        4.24        5.77     11.03 o 
   8   6  20       20.07       31.52     14.44 o 
   9   6  20        2.88        7.07     18.92 o 
   1   7  20       47.56       49.03      6.07 o 
   2   7  20      390.51      338.77     11.02 o 
   3   7  20      217.56      214.56     10.48 o 
   4   7  20      119.03      128.99     10.28 o 
   5   7  20        3.82        5.84      7.91 o 
   6   7  20       37.08       26.33     12.37 o 
   7   7  20       18.99       27.67     14.10 o 
   8   7  20       25.59       38.18     17.66 o 
   0   8  20        8.39        9.11      7.38 o 
   1   8  20       25.62       25.02      5.16 o 
   2   8  20       52.62       36.07      5.65 o 
   3   8  20        0.15        9.16      5.77 o 
   4   8  20       51.21       56.74      8.35 o 
   5   8  20        0.80        1.98     10.15 o 
   6   8  20        5.86        6.82     12.38 o 
   7   8  20        0.05       -9.33     12.89 o 
   8   8  20        2.06        5.48     18.64 o 
   1   9  20        8.10       12.34      6.44 o 
   2   9  20       46.75       67.76      7.31 o 
   3   9  20       28.58       18.26      6.87 o 
   4   9  20        1.63       11.47      8.78 o 
   5   9  20       48.30       49.97     10.84 o 
   6   9  20        0.07        5.52     12.05 o 
   7   9  20       18.94       25.30     17.32 o 
   0  10  20       18.54       24.44     13.23 o 
   1  10  20       12.21       -1.37      6.33 o 
   2  10  20       23.33       28.31      7.91 o 
   3  10  20        3.05        3.87      8.09 o 
   4  10  20        2.48        6.10      9.56 o 
   5  10  20       18.50       23.16     11.15 o 
   6  10  20        1.34        7.40     15.89 o 
   1  11  20       39.88       22.60     11.64 o 
   2  11  20        5.14       -3.58     14.23 o 
   3  11  20       14.58       16.68      9.54 o 
   4  11  20        2.46        8.61     11.36 o 
   5  11  20        9.35       24.72     14.47 o 
   0  12  20       19.66       62.36     36.91 o 
   1  12  20        5.64       37.93     21.16 o 
   2  12  20        7.87        8.26     11.31 o 
   3  12  20        0.00       -0.26     10.70 o 
   1   1  21       17.06       13.95      3.73 o 
   2   1  21        9.57        9.93      3.96 o 
   3   1  21      349.55      357.29      9.46 o 
   4   1  21       24.10       13.44      4.88 o 
   5   1  21       79.10       87.50      6.88 o 
   6   1  21       10.29        7.31      5.17 o 
   7   1  21        0.00       -1.08      5.45 o 
   8   1  21       24.85       28.39      9.06 o 
   9   1  21       21.00       10.47     10.23 o 
  10   1  21        0.00        2.67     12.51 o 
   0   2  21      310.07      295.62      9.88 o 
   1   2  21       29.80       17.01      3.81 o 
   2   2  21      861.56      838.85     14.06 o 
   3   2  21        1.66        2.57      3.82 o 
   4   2  21       18.99       16.59      4.82 o 
   5   2  21        4.35        2.89      4.87 o 
   6   2  21      170.22      190.93      9.14 o 
   7   2  21       57.09       62.68      8.97 o 
   8   2  21       35.61       24.65      9.40 o 
   9   2  21        0.08      -10.13      9.56 o 
  10   2  21       62.78       69.76     14.34 o 
   1   3  21        4.82       -2.54      3.93 o 
   2   3  21      107.77      118.25      5.97 o 
   3   3  21      279.38      303.42     12.23 o 
   4   3  21      273.49      271.03      9.47 o 
   5   3  21      161.28      149.43      7.93 o 
   6   3  21       18.93        8.88      6.16 o 
   7   3  21        0.33        7.81      7.63 o 
   8   3  21        0.18       11.31      8.80 o 
   9   3  21       23.09       32.17     12.44 o 
  10   3  21        9.03       10.76     15.97 o 
   0   4  21      566.44      587.03     15.46 o 
   1   4  21       89.57       91.84      5.67 o 
   2   4  21      201.18      216.88      7.70 o 
   3   4  21      372.42      402.18     10.59 o 
   4   4  21      137.35      117.69      8.28 o 
   5   4  21       41.60       39.48      7.12 o 
   6   4  21       19.22        9.35      7.96 o 
   7   4  21       22.88       22.67      7.89 o 
   8   4  21       38.73       30.41     11.37 o 
   9   4  21       14.62        5.98     13.16 o 
   1   5  21        5.84        2.11      4.15 o 
   2   5  21      410.17      393.95     10.90 o 
   3   5  21        1.09       -3.76      4.93 o 
   4   5  21       48.30       42.16      6.81 o 
   5   5  21      107.02       81.03      8.69 o 
   6   5  21       96.43      112.21     11.83 o 
   7   5  21       33.60       23.01     11.11 o 
   8   5  21       28.22       11.34     13.43 o 
   9   5  21       31.75       55.88     15.10 o 
   0   6  21       37.17       26.50      6.56 o 
   1   6  21        6.96       10.29      4.40 o 
   2   6  21      587.96      665.85     13.06 o 
   3   6  21      180.02      181.43      9.13 o 
   4   6  21      120.11      107.98     10.22 o 
   5   6  21        1.95        3.10      7.29 o 
   6   6  21       62.56       83.94     13.82 o 
   7   6  21        0.67      -10.68     10.93 o 
   8   6  21        0.07       21.41     14.06 o 
   9   6  21        7.65       11.15     22.27 o 
   1   7  21       36.14       28.82      4.92 o 
   2   7  21        5.42       16.51      5.71 o 
   3   7  21      403.02      358.25     12.95 o 
   4   7  21      125.87      106.76     11.41 o 
   5   7  21        0.64        3.80      7.81 o 
   6   7  21        1.97       -0.49     10.81 o 
   7   7  21        9.06       31.23     15.00 o 
   8   7  21       27.93       36.56     20.63 o 
   0   8  21       89.12       82.92     10.00 o 
   1   8  21        0.90        6.56      5.14 o 
   2   8  21       95.78      113.91      7.92 o 
   3   8  21       68.62       64.96      8.71 o 
   4   8  21        8.85        7.76      7.25 o 
   5   8  21       29.27       30.18     12.61 o 
   6   8  21        0.07        1.61     10.92 o 
   7   8  21       20.77        7.10     14.81 o 
   1   9  21        1.01       -1.22      5.77 o 
   2   9  21        9.30        3.56      5.90 o 
   3   9  21      311.03      327.80     16.00 o 
   4   9  21        0.05       -5.42      8.52 o 
   5   9  21        0.05       14.47     10.70 o 
   6   9  21       10.46      -11.81     12.01 o 
   7   9  21        1.07       13.97     15.92 o 
   0  10  21        4.90        0.85     10.20 o 
   1  10  21        7.55        2.53      6.87 o 
   2  10  21       20.72       24.33      9.60 o 
   3  10  21        0.08       -4.67      8.39 o 
   4  10  21        9.75        3.70      9.81 o 
   5  10  21        5.35       10.07     11.57 o 
   6  10  21        0.66       21.65     17.80 o 
   1  11  21       14.30       21.06     13.26 o 
   2  11  21        3.48       11.83      9.93 o 
   3  11  21        6.09       12.33      9.83 o 
   4  11  21        0.19        7.20     11.44 o 
   0  12  21       30.23       29.35     33.97 o 
   1  12  21        1.72       -3.12     21.21 o 
   2  12  21        0.21        2.84     12.69 o 
   0   0  22       48.83       42.16     10.39 o 
   1   0  22     1038.04     1036.56     20.98 o 
   2   0  22      657.51      692.04     18.65 o 
   3   0  22      384.21      400.24     14.46 o 
   4   0  22      519.23      542.42     24.99 o 
   5   0  22      681.21      615.46     22.14 o 
   6   0  22       22.12       21.27      8.19 o 
   7   0  22       51.65       60.70     10.05 o 
   8   0  22       88.67       82.50     15.98 o 
   9   0  22       72.27       49.37     17.73 o 
  10   0  22        4.54      -22.60     19.08 o 
   1   1  22       17.50       14.55      4.35 o 
   2   1  22      270.74      268.36      8.40 o 
   3   1  22       25.37       23.52      5.03 o 
   4   1  22       22.95       23.71      5.16 o 
   5   1  22        4.26       -3.25      4.76 o 
   6   1  22        0.22       -2.03      5.13 o 
   7   1  22        0.56        0.91      5.78 o 
   8   1  22       47.39       48.08      9.22 o 
   9   1  22       19.22        9.40     10.91 o 
  10   1  22       18.50        7.06     13.96 o 
   0   2  22      126.45      168.44      9.64 o 
   1   2  22        6.44        1.82      3.78 o 
   2   2  22        0.05        3.00      4.01 o 
   3   2  22      111.75      109.63      9.11 o 
   4   2  22       48.63       40.19      6.26 o 
   5   2  22      116.99      105.48      7.05 o 
   6   2  22       69.07       74.63      7.32 o 
   7   2  22        6.36       10.79      7.67 o 
   8   2  22       21.51       22.63      9.38 o 
   9   2  22        2.74       -0.42     10.30 o 
  10   2  22       18.39       31.14     14.09 o 
   1   3  22        3.45       -2.53      4.03 o 
   2   3  22      118.14      110.68      6.30 o 
   3   3  22      282.60      293.00      8.97 o 
   4   3  22      148.43      134.25      7.52 o 
   5   3  22       21.14       20.47      5.72 o 
   6   3  22        7.75        4.00      6.72 o 
   7   3  22        6.11       14.40      8.12 o 
   8   3  22       27.21       33.40     10.44 o 
   9   3  22       26.43       39.13     12.86 o 
   0   4  22      737.92      751.21     18.85 o 
   1   4  22     1635.27     1581.40     19.11 o 
   2   4  22      907.79      902.97     19.57 o 
   3   4  22       84.11       98.77      7.29 o 
   4   4  22       24.29       32.23      6.91 o 
   5   4  22       41.88       27.61      7.77 o 
   6   4  22        4.10        6.18      7.49 o 
   7   4  22        4.08       11.69      7.94 o 
   8   4  22        3.47        1.22     10.37 o 
   9   4  22        2.01        7.61     13.26 o 
   1   5  22     1243.59     1211.19     18.13 o 
   2   5  22       67.22       66.40      6.80 o 
   3   5  22        3.16        1.78      5.47 o 
   4   5  22       44.06       44.89      7.40 o 
   5   5  22        9.02        7.03      7.50 o 
   6   5  22       23.58       23.97      7.98 o 
   7   5  22       28.75       15.09     11.48 o 
   8   5  22       41.32       56.19     14.53 o 
   9   5  22       15.71       28.80     15.30 o 
   0   6  22        0.20       -4.24      5.78 o 
   1   6  22      177.12      161.75      8.29 o 
   2   6  22        3.94       10.37      5.28 o 
   3   6  22       61.18       53.78      7.66 o 
   4   6  22        3.50        2.71      7.88 o 
   5   6  22       74.76       43.06      9.80 o 
   6   6  22        0.07       -2.91     11.34 o 
   7   6  22        3.34        6.84     11.79 o 
   8   6  22       11.74        9.63     14.03 o 
   1   7  22       45.10       40.62      5.75 o 
   2   7  22       96.94      104.34      7.96 o 
   3   7  22       28.05       32.28      8.20 o 
   4   7  22        7.74       -7.04      7.64 o 
   5   7  22       22.42       36.12     13.00 o 
   6   7  22       31.11        8.00     11.01 o 
   7   7  22        0.24       -6.84     12.72 o 
   8   7  22        2.02       -4.41     20.58 o 
   0   8  22       47.60       51.15      7.67 o 
   1   8  22       70.73       59.15      7.31 o 
   2   8  22        7.84        7.44      6.26 o 
   3   8  22        3.88       -5.58      7.08 o 
   4   8  22       42.49       54.36     12.65 o 
   5   8  22        5.64       -9.52     11.43 o 
   6   8  22       42.27       28.56     12.51 o 
   7   8  22        1.09       -2.52     15.97 o 
   1   9  22        1.62       -2.44      6.12 o 
   2   9  22        0.40       -0.03      6.56 o 
   3   9  22       36.14       25.73     10.02 o 
   4   9  22        3.24        8.97     10.92 o 
   5   9  22        0.07       -1.22     11.46 o 
   6   9  22       27.50       22.70     16.30 o 
   0  10  22       89.75       87.22     16.72 o 
   1  10  22       20.28       27.95      9.70 o 
   2  10  22        0.84      -10.24      7.87 o 
   3  10  22        4.04       -6.54      8.62 o 
   4  10  22        6.37       23.36     11.15 o 
   5  10  22        5.37       13.09     12.56 o 
   1  11  22       13.52       38.95     17.93 o 
   2  11  22        7.82       -0.14     10.53 o 
   3  11  22        0.11        8.74     10.56 o 
   4  11  22        0.58        2.88     11.06 o 
   0  12  22       28.26       -6.30     30.91 o 
   1   1  23      179.07      188.39      7.56 o 
   2   1  23      162.61      151.99      7.31 o 
   3   1  23       21.66       30.11      5.29 o 
   4   1  23       14.24        9.39      4.88 o 
   5   1  23        7.45       -0.43      4.98 o 
   6   1  23        2.88        5.01      5.41 o 
   7   1  23       28.33       22.63      7.09 o 
   8   1  23      153.04      173.89     16.92 o 
   9   1  23       49.01       40.26     12.56 o 
   0   2  23       74.68       84.16      8.83 o 
   1   2  23       18.09       15.38      4.47 o 
   2   2  23        6.71       12.57      4.52 o 
   3   2  23      121.91      125.08      7.09 o 
   4   2  23        7.75        1.19      4.54 o 
   5   2  23       17.28       12.32      5.14 o 
   6   2  23      130.77      125.27      8.82 o 
   7   2  23        4.17       -2.28      7.77 o 
   8   2  23        3.49       14.10      8.96 o 
   9   2  23        4.04       -1.41     10.72 o 
   1   3  23      384.75      377.10      9.26 o 
   2   3  23        2.17       -0.60      4.25 o 
   3   3  23       13.84        3.80      4.74 o 
   4   3  23        8.38        9.18      5.02 o 
   5   3  23       75.42       75.46      7.39 o 
   6   3  23      147.21      167.34     11.86 o 
   7   3  23       27.57       11.94      8.51 o 
   8   3  23       40.32       37.32     11.16 o 
   9   3  23        0.04       19.33     12.78 o 
   0   4  23      881.68      917.68     22.15 o 
   1   4  23      357.31      383.43     12.78 o 
   2   4  23      787.62      803.36     14.99 o 
   3   4  23      152.90      128.45      8.06 o 
   4   4  23        0.53       -0.11      5.59 o 
   5   4  23        0.01       -5.86      6.50 o 
   6   4  23       17.53       18.82      7.41 o 
   7   4  23        1.88       -3.48      8.55 o 
   8   4  23        6.31       13.33     11.41 o 
   9   4  23        0.01       17.05     15.00 o 
   1   5  23      490.08      513.89     13.60 o 
   2   5  23        3.07        0.96      5.35 o 
   3   5  23       30.04       23.91      6.57 o 
   4   5  23        3.25        6.81      6.92 o 
   5   5  23       11.24        9.30      7.91 o 
   6   5  23       89.29       60.91     13.06 o 
   7   5  23       70.87       73.76     14.54 o 
   8   5  23       10.40       13.08     12.44 o 
   9   5  23       11.60       29.38     15.82 o 
   0   6  23        4.73        2.18      6.61 o 
   1   6  23       95.41       79.97      7.13 o 
   2   6  23        1.27        1.52      5.55 o 
   3   6  23       22.28       21.37      7.45 o 
   4   6  23        2.23       -3.27      8.06 o 
   5   6  23       15.44       17.70      8.94 o 
   6   6  23        1.50       -9.31     11.07 o 
   7   6  23        0.04        2.58     11.60 o 
   8   6  23        0.23        3.51     15.86 o 
   1   7  23        6.79       -1.16      5.40 o 
   2   7  23       17.93       14.99      7.15 o 
   3   7  23        6.83        6.20      7.71 o 
   4   7  23        2.65        4.29      9.38 o 
   5   7  23       26.19       36.63     13.47 o 
   6   7  23        0.14      -13.88     11.16 o 
   7   7  23        0.46       17.27     14.35 o 
   8   7  23       57.07       63.09     23.01 o 
   0   8  23       17.65       23.87      7.82 o 
   1   8  23       62.44       73.52      8.86 o 
   2   8  23      246.91      268.49     13.39 o 
   3   8  23        8.56        7.61      9.44 o 
   4   8  23       52.36       36.43     14.39 o 
   5   8  23        1.07       -7.27     11.72 o 
   6   8  23       15.99       31.62     13.05 o 
   7   8  23        0.16        5.57     15.58 o 
   1   9  23       16.05       28.94      7.08 o 
   2   9  23        1.15        1.08      8.17 o 
   3   9  23        6.68       24.27     11.45 o 
   4   9  23        0.15       20.80     12.05 o 
   5   9  23       11.43       -9.25     12.47 o 
   6   9  23        4.35       -3.23     15.48 o 
   0  10  23      137.91      159.22     25.85 o 
   1  10  23       10.61       10.37      8.10 o 
   2  10  23       11.63        6.32      8.64 o 
   3  10  23        6.20       24.66     11.50 o 
   4  10  23        8.20       13.51     12.80 o 
   5  10  23       15.31        8.37     14.74 o 
   1  11  23       24.80        6.78     19.41 o 
   2  11  23        0.23      -13.96      9.31 o 
   3  11  23        0.47       -1.43     11.46 o 
   0   0  24        8.91        1.13      8.91 o 
   1   0  24       12.67       14.64      7.73 o 
   2   0  24       46.39       44.36     10.02 o 
   3   0  24      651.87      715.61     25.36 o 
   4   0  24        0.98        2.38      6.70 o 
   5   0  24      130.18      134.61     13.07 o 
   6   0  24       35.11       37.09     10.06 o 
   7   0  24        2.77       -0.72      8.81 o 
   8   0  24        1.78        8.71     12.32 o 
   9   0  24       43.23       43.72     29.50 o 
   1   1  24      981.33     1016.09     17.00 o 
   2   1  24       22.38       33.68      5.27 o 
   3   1  24      396.75      385.36     10.59 o 
   4   1  24       86.13       79.50      6.71 o 
   5   1  24      255.29      224.51     10.20 o 
   6   1  24        4.35       -2.20      5.77 o 
   7   1  24        2.54        9.63      7.05 o 
   8   1  24       49.48       45.31      9.55 o 
   9   1  24       42.17       55.99     13.07 o 
   0   2  24       79.27       92.30      8.96 o 
   1   2  24      106.72      114.31      6.88 o 
   2   2  24        1.99        5.58      4.53 o 
   3   2  24       10.45        6.73      4.68 o 
   4   2  24      249.92      239.60     10.05 o 
   5   2  24       59.10       47.56      6.82 o 
   6   2  24        7.93       12.40      6.59 o 
   7   2  24       16.27       19.89      8.68 o 
   8   2  24        3.84       21.65      9.94 o 
   9   2  24        6.66       12.60     11.69 o 
   1   3  24       50.72       38.37      5.16 o 
   2   3  24      530.14      535.00     11.48 o 
   3   3  24       90.87       88.25      6.46 o 
   4   3  24       13.70        9.09      5.22 o 
   5   3  24        9.15       16.70      6.88 o 
   6   3  24      194.12      211.96     12.96 o 
   7   3  24       32.50       32.25      9.71 o 
   8   3  24       24.29       12.25     10.43 o 
   9   3  24        5.58       15.29     14.02 o 
   0   4  24     1972.16     1995.71     44.60 o 
   1   4  24        1.01        1.64      4.82 o 
   2   4  24        6.19        6.32      5.05 o 
   3   4  24      205.57      207.65     10.59 o 
   4   4  24      123.35      137.23     10.77 o 
   5   4  24       77.92       65.90      8.87 o 
   6   4  24        0.13        2.65      7.05 o 
   7   4  24        5.19       21.38      9.58 o 
   8   4  24       24.22       21.82     11.36 o 
   9   4  24        0.11        4.27     15.13 o 
   1   5  24        3.19        7.95      5.43 o 
   2   5  24       10.68        3.67      5.56 o 
   3   5  24       76.48       58.68      8.29 o 
   4   5  24      314.12      298.07     16.11 o 
   5   5  24        1.27        4.30      7.98 o 
   6   5  24       42.44       24.86      9.77 o 
   7   5  24        3.96       18.21     11.14 o 
   8   5  24        0.44        7.66     12.24 o 
   0   6  24        0.36        6.25      7.39 o 
   1   6  24       21.67       21.29      5.94 o 
   2   6  24      106.60      116.52      9.40 o 
   3   6  24        0.86        3.40      8.25 o 
   4   6  24       70.92       91.72     11.87 o 
   5   6  24       11.90       13.79     11.55 o 
   6   6  24       23.35       39.02     14.14 o 
   7   6  24        2.80       -8.37     13.26 o 
   8   6  24       23.05       12.20     17.90 o 
   1   7  24      104.08       98.94      8.95 o 
   2   7  24      145.44      159.79     12.41 o 
   3   7  24      229.13      207.30     14.33 o 
   4   7  24        6.96       -1.48     10.65 o 
   5   7  24        0.22       -4.56     11.93 o 
   6   7  24       18.80       14.78     13.66 o 
   7   7  24       13.66       23.50     22.37 o 
   0   8  24       33.26       32.37     10.84 o 
   1   8  24        1.76       10.40      7.30 o 
   2   8  24       86.67       87.67     10.59 o 
   3   8  24        8.29       19.45     11.23 o 
   4   8  24        5.20      -14.51     10.44 o 
   5   8  24        4.69        7.15     12.83 o 
   6   8  24        0.65      -15.78     11.39 o 
   1   9  24       80.12       96.51     13.93 o 
   2   9  24       10.16       13.18     10.23 o 
   3   9  24       35.08       46.71     12.88 o 
   4   9  24        7.43        8.33     12.07 o 
   5   9  24       14.05       24.42     14.31 o 
   6   9  24       30.18       34.28     15.81 o 
   0  10  24       34.63       30.45     15.46 o 
   1  10  24        8.94        3.08      9.08 o 
   2  10  24        0.36       17.63     10.08 o 
   3  10  24        3.76        7.42     11.13 o 
   4  10  24       10.72       -0.37     13.33 o 
   1  11  24       31.27       29.59     18.85 o 
   2  11  24        7.74       11.80     12.44 o 
   1   1  25     1093.36     1099.75     16.52 o 
   2   1  25       13.82        6.00      4.86 o 
   3   1  25       28.09       22.78      5.27 o 
   4   1  25       10.67        1.88      5.00 o 
   5   1  25       52.92       40.98      7.42 o 
   6   1  25        1.24        2.77      6.48 o 
   7   1  25       29.26       24.55      8.17 o 
   8   1  25       36.98       12.03      9.16 o 
   9   1  25       34.23       46.26     13.58 o 
   0   2  25      391.31      422.13     15.02 o 
   1   2  25      168.50      191.74      7.77 o 
   2   2  25      349.20      386.62     11.95 o 
   3   2  25        3.58        1.05      4.59 o 
   4   2  25       46.23       34.87      5.80 o 
   5   2  25      111.72       81.00      8.56 o 
   6   2  25        5.61        9.24      7.42 o 
   7   2  25        3.58        7.13      8.34 o 
   8   2  25        0.76       -3.05      9.95 o 
   9   2  25       14.55       22.33     13.90 o 
   1   3  25      205.17      239.48      9.60 o 
   2   3  25      247.73      255.26      9.08 o 
   3   3  25      176.95      168.29      8.24 o 
   4   3  25        0.63        1.55      5.49 o 
   5   3  25        6.94        3.03      6.78 o 
   6   3  25       27.69       43.93      9.17 o 
   7   3  25        2.73        1.95      9.64 o 
   8   3  25       40.16       37.29     11.77 o 
   9   3  25        5.35        3.68     13.91 o 
   0   4  25        0.82       -7.17      6.60 o 
   1   4  25       73.17       57.60      6.36 o 
   2   4  25       45.41       35.10      5.99 o 
   3   4  25        5.59        5.56      5.93 o 
   4   4  25      127.91       96.59      8.99 o 
   5   4  25       44.75       47.40      8.17 o 
   6   4  25       11.18       13.96      8.83 o 
   7   4  25        2.39        8.53     10.61 o 
   8   4  25        0.17        0.20     11.25 o 
   1   5  25        8.05       13.27      5.95 o 
   2   5  25        2.62       -1.22      6.00 o 
   3   5  25       38.97       35.57      8.54 o 
   4   5  25       44.14       50.28      9.31 o 
   5   5  25       45.82       38.46      9.84 o 
   6   5  25        0.03        0.10      9.43 o 
   7   5  25       15.38        7.67     11.22 o 
   8   5  25        2.33       18.76     14.21 o 
   0   6  25        2.06       -1.03      7.56 o 
   1   6  25       19.02       13.96      6.80 o 
   2   6  25       34.87       33.47      8.00 o 
   3   6  25        5.00        4.55      7.67 o 
   4   6  25       30.86       28.05      9.55 o 
   5   6  25       43.41       36.41     14.49 o 
   6   6  25        0.21      -11.01     11.40 o 
   7   6  25        0.87        5.22     14.64 o 
   1   7  25        6.09       -2.17      7.32 o 
   2   7  25        0.41       10.20      7.80 o 
   3   7  25        3.49       11.22     10.33 o 
   4   7  25       39.47       28.14     12.67 o 
   5   7  25        1.38       20.67     12.50 o 
   6   7  25        2.95        9.00     13.56 o 
   7   7  25        3.07      -12.93     15.97 o 
   0   8  25      111.80      138.10     15.66 o 
   1   8  25        4.71        9.72      8.61 o 
   2   8  25        6.01       23.35     11.17 o 
   3   8  25       56.96       48.47     12.58 o 
   4   8  25       22.90       16.31     12.54 o 
   5   8  25       29.72       20.32     13.69 o 
   6   8  25       13.65       -1.60     13.51 o 
   1   9  25       40.77       61.68     11.48 o 
   2   9  25       11.68       -7.37     10.84 o 
   3   9  25        2.27       -6.38     10.26 o 
   4   9  25        0.92       -4.54     11.77 o 
   5   9  25        0.43        1.33     14.94 o 
   0  10  25       15.98       20.44     15.38 o 
   1  10  25        1.44        4.70     11.03 o 
   2  10  25        0.58        8.70     10.51 o 
   3  10  25        3.53       -6.03     12.02 o 
   4  10  25        3.05       -3.25     15.79 o 
   1  11  25       53.86       76.53     21.31 o 
   0   0  26     1404.52     1383.47     40.06 o 
   1   0  26      310.24      320.88     16.38 o 
   2   0  26      551.51      555.57     24.28 o 
   3   0  26        3.50       -9.38      6.25 o 
   4   0  26       18.51       14.46      7.65 o 
   5   0  26       16.56       11.86      8.53 o 
   6   0  26      213.38      186.98     16.75 o 
   7   0  26        0.13       -0.84     10.14 o 
   8   0  26       24.69       46.86     14.28 o 
   9   0  26        2.92       -7.76     21.82 o 
   1   1  26      430.38      460.22     11.44 o 
   2   1  26       70.27       66.55      6.35 o 
   3   1  26       87.96       72.99      6.54 o 
   4   1  26      119.08      133.73      8.27 o 
   5   1  26       80.23       93.62      8.32 o 
   6   1  26        1.19        4.51      6.56 o 
   7   1  26        4.23       -8.41      7.58 o 
   8   1  26        0.02       -5.85     10.01 o 
   9   1  26       41.15       44.74     16.17 o 
   0   2  26     1263.86     1315.51     27.67 o 
   1   2  26      178.38      228.12      8.72 o 
   2   2  26       16.63       21.04      5.21 o 
   3   2  26       46.65       35.05      5.65 o 
   4   2  26       61.76       48.65      6.51 o 
   5   2  26       19.28        2.41      6.04 o 
   6   2  26       32.99       35.47      8.90 o 
   7   2  26       36.81       33.79     10.79 o 
   8   2  26        7.55       19.96     11.15 o 
   9   2  26        0.93        6.10     14.03 o 
   1   3  26      199.60      216.35      8.73 o 
   2   3  26       38.57       38.32      6.25 o 
   3   3  26       40.15       39.84      6.06 o 
   4   3  26        9.54       -0.72      5.92 o 
   5   3  26      143.93      175.76     11.47 o 
   6   3  26        4.59       15.55      8.02 o 
   7   3  26        0.01        4.22     10.18 o 
   8   3  26       18.11        7.43     10.76 o 
   0   4  26       57.26       42.14      8.71 o 
   1   4  26       15.51       13.37      5.57 o 
   2   4  26      291.78      346.62     12.79 o 
   3   4  26       56.37       52.78      8.78 o 
   4   4  26        1.02       -1.94      6.48 o 
   5   4  26        6.79        0.72      7.23 o 
   6   4  26        6.99       -4.97      8.80 o 
   7   4  26        1.25       -9.54      9.95 o 
   8   4  26       12.01       18.48     13.09 o 
   1   5  26       45.00       51.84     11.13 o 
   2   5  26       36.55       33.47      8.26 o 
   3   5  26       49.93       57.99      9.45 o 
   4   5  26        9.63        7.67      7.99 o 
   5   5  26        0.23       -4.78      8.83 o 
   6   5  26       42.80       43.47     10.52 o 
   7   5  26        2.34        0.64     10.88 o 
   8   5  26        0.38       -2.41     13.13 o 
   0   6  26        0.70        4.53      8.74 o 
   1   6  26       26.88       13.68     10.32 o 
   2   6  26       11.41       16.81      7.69 o 
   3   6  26       26.22       33.07      9.21 o 
   4   6  26        5.69        1.45     11.26 o 
   5   6  26        2.17      -10.85     11.31 o 
   6   6  26        6.56      -10.10     12.54 o 
   7   6  26        2.84        3.44     15.06 o 
   1   7  26        0.47       -1.08      7.80 o 
   2   7  26        1.23      -14.16      9.44 o 
   3   7  26       10.11       19.89     11.51 o 
   4   7  26        5.87       -0.41     12.23 o 
   5   7  26        0.92      -16.78     11.19 o 
   6   7  26        3.42       17.60     13.90 o 
   7   7  26        3.63        9.16     16.62 o 
   0   8  26      209.02      277.73     25.08 o 
   1   8  26        1.08        1.16     10.23 o 
   2   8  26       37.05       47.93     15.72 o 
   3   8  26       17.29        8.63     11.48 o 
   4   8  26        0.52       -7.60     11.86 o 
   5   8  26        6.85       -0.61     13.14 o 
   6   8  26        2.30        7.32     15.86 o 
   1   9  26       13.73       15.33     10.78 o 
   2   9  26        2.79       -6.83     11.01 o 
   3   9  26       19.26       10.52     12.32 o 
   4   9  26        1.78       11.06     13.24 o 
   5   9  26        8.15       17.30     19.71 o 
   0  10  26      196.54      201.87     24.92 o 
   1  10  26       22.87       15.89     12.89 o 
   2  10  26        8.36       10.06     13.10 o 
   3  10  26        1.20      -15.14     12.64 o 
   1   1  27      287.53      323.19     10.22 o 
   2   1  27        0.54        4.41      4.89 o 
   3   1  27        4.82        1.21      4.94 o 
   4   1  27      123.78       98.49      7.93 o 
   5   1  27       21.62        7.52      6.33 o 
   6   1  27        8.89       12.38      7.36 o 
   7   1  27        3.75        8.05      8.37 o 
   8   1  27       16.35       28.19     11.73 o 
   0   2  27     2385.90     2599.20     39.87 o 
   1   2  27     1123.22     1152.49     17.59 o 
   2   2  27       31.50       19.55      5.47 o 
   3   2  27       19.26       23.04      5.66 o 
   4   2  27       36.21       30.11      6.54 o 
   5   2  27       57.78       41.46      7.82 o 
   6   2  27      106.65      117.74     15.96 o 
   7   2  27        5.61       -0.16     10.90 o 
   8   2  27        4.46       12.61     11.00 o 
   1   3  27       31.01       30.12      5.35 o 
   2   3  27      360.48      335.10     10.65 o 
   3   3  27        4.57        1.69      5.69 o 
   4   3  27        5.06        8.46      6.68 o 
   5   3  27        2.42       -2.69      7.25 o 
   6   3  27        3.81        4.33      9.54 o 
   7   3  27        2.21       19.31     10.68 o 
   8   3  27       10.93       20.96     11.92 o 
   0   4  27      188.79      200.27     16.80 o 
   1   4  27       30.59       24.82      7.18 o 
   2   4  27       11.73       18.34      7.87 o 
   3   4  27      164.40      183.36     11.79 o 
   4   4  27       21.48        3.52      6.95 o 
   5   4  27        6.03        6.48      8.54 o 
   6   4  27        1.42       -1.57      9.77 o 
   7   4  27       18.40       13.48     10.99 o 
   8   4  27        0.00        5.84     12.91 o 
   1   5  27       52.14       54.87      9.17 o 
   2   5  27        1.83       -2.38      7.33 o 
   3   5  27       15.86        7.35      7.84 o 
   4   5  27        0.55        8.53      9.48 o 
   5   5  27        4.04       -4.62      8.82 o 
   6   5  27        5.43       18.25     10.48 o 
   7   5  27        5.26       16.43     13.02 o 
   0   6  27       36.25       28.47     13.20 o 
   1   6  27        2.46       -2.57      7.22 o 
   2   6  27       18.95        8.49      7.77 o 
   3   6  27        1.69       13.43     11.16 o 
   4   6  27       36.77       16.26     12.23 o 
   5   6  27        1.91       -2.82     12.38 o 
   6   6  27        0.10       11.89     13.75 o 
   7   6  27        4.93        7.41     13.95 o 
   1   7  27       23.08       21.15     11.34 o 
   2   7  27       48.87       38.62     13.00 o 
   3   7  27        0.02       -6.30     10.88 o 
   4   7  27        0.16        7.12     15.62 o 
   5   7  27        3.74        6.52     12.71 o 
   6   7  27        5.81        2.64     15.37 o 
   0   8  27        1.91       22.98     18.10 o 
   1   8  27       13.20       10.40     10.95 o 
   2   8  27        5.52       19.39     12.42 o 
   3   8  27        1.74        9.31     12.19 o 
   4   8  27        5.56       14.49     12.94 o 
   5   8  27        5.98       11.08     13.72 o 
   1   9  27       10.00        6.41     10.97 o 
   2   9  27        5.05       13.02     11.69 o 
   3   9  27        0.62       14.45     12.59 o 
   4   9  27        2.13       15.99     15.88 o 
   0  10  27       67.24       58.10     23.35 o 
   1  10  27       31.30       36.33     15.93 o 
   2  10  27       19.94       38.65     14.54 o 
   0   0  28        0.03       10.73     10.57 o 
   1   0  28       22.11       25.27      8.09 o 
   2   0  28      383.30      403.16     16.34 o 
   3   0  28      485.86      469.62     18.01 o 
   4   0  28       56.45       35.85      9.52 o 
   5   0  28        0.13       10.97     10.40 o 
   6   0  28        1.91        3.50     10.81 o 
   7   0  28       14.53        9.45     12.19 o 
   8   0  28        2.89        9.53     15.68 o 
   1   1  28        0.34        9.02      5.24 o 
   2   1  28      386.09      438.34     11.98 o 
   3   1  28      692.01      694.88     17.08 o 
   4   1  28       50.53       61.70      7.67 o 
   5   1  28       34.93       27.29      7.40 o 
   6   1  28       28.94       20.90      8.60 o 
   7   1  28       57.40       71.60     12.44 o 
   8   1  28       62.31       78.32     14.54 o 
   0   2  28      191.77      198.82     12.41 o 
   1   2  28      219.98      239.28      9.36 o 
   2   2  28        5.23        1.71      5.21 o 
   3   2  28       28.61       23.25      6.24 o 
   4   2  28       31.23       24.44      6.53 o 
   5   2  28      102.25       89.06      9.11 o 
   6   2  28       18.13       19.91      9.29 o 
   7   2  28        9.69       15.69     11.08 o 
   8   2  28        1.96        4.50     11.91 o 
   1   3  28       37.77       41.96      6.11 o 
   2   3  28        0.05        3.23      5.45 o 
   3   3  28       37.97       33.93      7.05 o 
   4   3  28       28.54       21.80      7.74 o 
   5   3  28      143.73      163.48     13.21 o 
   6   3  28        6.69        3.26      9.64 o 
   7   3  28        0.00        6.74     10.95 o 
   8   3  28        0.25        6.92     12.55 o 
   0   4  28      115.35      129.62     16.10 o 
   1   4  28       24.95       26.38      9.17 o 
   2   4  28       53.88       57.96      9.44 o 
   3   4  28        0.73        0.79      7.07 o 
   4   4  28        6.30       -3.64      7.24 o 
   5   4  28        0.04        5.11      8.52 o 
   6   4  28        2.71        6.77      9.76 o 
   7   4  28        0.64       -0.61     10.89 o 
   1   5  28       24.32       11.42      7.57 o 
   2   5  28       21.81       21.83      8.29 o 
   3   5  28       13.80        8.57      9.55 o 
   4   5  28        1.99        3.14      9.80 o 
   5   5  28        0.51       -6.20      8.81 o 
   6   5  28        3.98       -3.16     11.75 o 
   7   5  28        0.98        1.79     13.73 o 
   0   6  28       10.46       15.27     10.29 o 
   1   6  28        0.08       -6.72      8.61 o 
   2   6  28       11.90       -3.54      9.68 o 
   3   6  28       15.61       15.59     12.35 o 
   4   6  28        4.89        5.21     11.94 o 
   5   6  28       20.64       27.98     13.85 o 
   6   6  28        3.16        1.17     13.54 o 
   1   7  28        0.29       -0.56     10.31 o 
   2   7  28        5.93       14.84     11.65 o 
   3   7  28        0.14        7.99     11.34 o 
   4   7  28       42.07       40.30     14.91 o 
   5   7  28        5.38       33.77     15.01 o 
   6   7  28       37.88       69.60     30.65 o 
   0   8  28       16.98       17.10     17.67 o 
   1   8  28        0.17       -5.76     11.18 o 
   2   8  28        7.17        9.21     11.78 o 
   3   8  28        4.14      -12.23     11.45 o 
   4   8  28        1.82       18.96     14.05 o 
   5   8  28        1.61       10.37     20.40 o 
   1   9  28       63.41       62.51     14.95 o 
   2   9  28        0.07      -10.86     12.27 o 
   3   9  28        9.05        3.58     15.75 o 
   0  10  28        7.03       21.97     22.51 o 
   1  10  28        1.90       -8.42     14.62 o 
   1   1  29      747.52      755.03     15.16 o 
   2   1  29      108.23      128.33      8.46 o 
   3   1  29      117.29      137.55      9.15 o 
   4   1  29        2.88        0.49      6.47 o 
   5   1  29        0.08       -4.46      7.05 o 
   6   1  29       23.18        5.73      8.53 o 
   7   1  29        0.06       -4.00     10.31 o 
   8   1  29        1.62        7.04     13.30 o 
   0   2  29        3.37       -0.67      7.91 o 
   1   2  29      160.63      161.55     10.18 o 
   2   2  29      124.08      129.67      8.54 o 
   3   2  29       44.23       45.48      7.26 o 
   4   2  29       29.00       24.82      6.77 o 
   5   2  29        0.88       -6.62      7.36 o 
   6   2  29       31.61       19.20     10.09 o 
   7   2  29       17.24       31.05     12.77 o 
   8   2  29       11.72        2.82     13.10 o 
   1   3  29        0.16       -3.87      5.25 o 
   2   3  29        2.74       -5.25      5.41 o 
   3   3  29       63.26       66.87      8.53 o 
   4   3  29       64.99       59.68      9.18 o 
   5   3  29        0.37       12.95      9.60 o 
   6   3  29       18.02       15.63     10.49 o 
   7   3  29        0.35        0.96     11.72 o 
   0   4  29        2.88       10.00     10.57 o 
   1   4  29       64.60       67.87      9.70 o 
   2   4  29       21.47       48.48     11.73 o 
   3   4  29       30.61       17.53      7.99 o 
   4   4  29       32.15       24.79      9.10 o 
   5   4  29       16.25        8.34      8.68 o 
   6   4  29       11.59       10.55     10.68 o 
   7   4  29        8.36       10.29     14.31 o 
   1   5  29        8.28       13.76      8.18 o 
   2   5  29        2.87       -2.05      9.42 o 
   3   5  29       34.54       24.14     11.41 o 
   4   5  29       43.83       55.71     12.37 o 
   5   5  29        0.38       -5.01      9.89 o 
   6   5  29        0.00       -9.16     11.96 o 
   7   5  29       13.84      -10.49     15.94 o 
   0   6  29      106.00       82.08     40.81 o 
   1   6  29        2.72      -12.47      8.83 o 
   2   6  29        0.00        3.33     10.20 o 
   3   6  29        0.68      -14.17     10.60 o 
   4   6  29       27.13       38.23     16.93 o 
   5   6  29        0.38        3.04     13.13 o 
   6   6  29        0.17       14.99     23.11 o 
   1   7  29        0.07        3.48     11.34 o 
   2   7  29        0.23        3.84     11.39 o 
   3   7  29       21.95        9.67     14.81 o 
   4   7  29        0.01        5.13     13.03 o 
   5   7  29        0.36      -10.37     17.03 o 
   0   8  29       13.64       26.70     19.18 o 
   1   8  29       12.34       15.49     12.27 o 
   2   8  29       34.50       33.86     14.48 o 
   3   8  29       16.25       11.41     13.16 o 
   4   8  29        0.07      -17.21     13.88 o 
   1   9  29        0.01      -18.83     15.04 o 
   2   9  29        7.27       18.61     15.41 o 
   3   9  29        1.11      -23.18     15.45 o 
   0   0  30       30.96       37.02     12.30 o 
   1   0  30      446.50      444.13     17.89 o 
   2   0  30      274.03      329.09     20.95 o 
   3   0  30      265.88      268.80     17.02 o 
   4   0  30        3.03       -3.70      9.86 o 
   5   0  30        5.56       12.52     11.17 o 
   6   0  30        0.16       20.37     12.17 o 
   7   0  30       34.07       16.57     15.10 o 
   1   1  30      103.85      115.24      8.28 o 
   2   1  30       27.26       35.08      6.70 o 
   3   1  30      116.68      138.90      9.73 o 
   4   1  30        3.12        1.25      7.13 o 
   5   1  30        4.20      -10.62      7.08 o 
   6   1  30       49.68       51.09     11.01 o 
   7   1  30       39.81       23.31     11.68 o 
   0   2  30       13.79        5.56      8.13 o 
   1   2  30       36.64       28.47      6.45 o 
   2   2  30       61.88       46.24      7.05 o 
   3   2  30       60.44       61.63      7.93 o 
   4   2  30       11.98       16.82      7.35 o 
   5   2  30       63.22       47.39     10.29 o 
   6   2  30        0.00       -7.82     10.10 o 
   7   2  30       23.78       31.79     14.12 o 
   1   3  30       10.29       15.88      6.20 o 
   2   3  30       14.48       15.03      7.01 o 
   3   3  30        0.69        1.46      6.96 o 
   4   3  30        4.38       14.20      8.91 o 
   5   3  30        4.13       -8.65      9.11 o 
   6   3  30        0.42       -1.02     10.19 o 
   7   3  30        3.69        6.29     13.23 o 
   0   4  30        4.24       11.07     11.45 o 
   1   4  30       44.27       44.14      9.28 o 
   2   4  30        6.79       18.33     10.03 o 
   3   4  30       65.91       68.55     11.36 o 
   4   4  30       26.97       26.84      9.45 o 
   5   4  30       13.05        8.71     10.64 o 
   6   4  30        1.67        0.24     10.73 o 
   7   4  30        9.25       18.55     15.82 o 
   1   5  30       16.22       15.97     10.00 o 
   2   5  30        0.05        6.70      9.66 o 
   3   5  30        9.88       10.14     10.35 o 
   4   5  30        3.91        7.02     10.58 o 
   5   5  30        7.02        0.34     10.93 o 
   6   5  30        1.40       -9.41     14.11 o 
   0   6  30       53.21       41.97     17.10 o 
   1   6  30       31.68       27.37     11.30 o 
   2   6  30        4.66        0.32     11.75 o 
   3   6  30       20.19        9.94     12.71 o 
   4   6  30       14.27        9.28     13.19 o 
   5   6  30        6.15        4.92     14.35 o 
   1   7  30       17.72       18.29     12.33 o 
   2   7  30        0.10       -8.17     10.88 o 
   3   7  30       11.76       -0.28     12.20 o 
   4   7  30       10.42        7.23     14.91 o 
   5   7  30        6.66        8.42     18.49 o 
   0   8  30        0.05      -22.53     20.32 o 
   1   8  30       16.08       15.25     13.85 o 
   2   8  30        1.49       -7.86     13.44 o 
   3   8  30        1.01       12.46     14.32 o 
   1   9  30        9.33       15.73     19.24 o 
   1   1  31       14.08       19.00      6.28 o 
   2   1  31      144.15      167.47      9.98 o 
   3   1  31       33.37       18.72      7.05 o 
   4   1  31       55.27       60.36      9.05 o 
   5   1  31      110.13       84.52     11.33 o 
   6   1  31       14.63       14.25     10.90 o 
   7   1  31        1.30      -13.01     12.71 o 
   0   2  31      123.79      128.92     12.65 o 
   1   2  31        5.71        3.94      5.97 o 
   2   2  31       29.13       29.66      6.75 o 
   3   2  31      140.24      152.90     10.22 o 
   4   2  31        9.73        9.38      8.76 o 
   5   2  31       10.15       13.97      9.88 o 
   6   2  31        2.53       -6.93     10.55 o 
   7   2  31        6.03        9.01     14.74 o 
   1   3  31        2.20        1.88      6.27 o 
   2   3  31        0.56       -9.40      6.57 o 
   3   3  31        1.17        5.04      8.18 o 
   4   3  31        0.82        5.16      9.12 o 
   5   3  31        0.44       -1.03     10.11 o 
   6   3  31        8.25        8.79     11.37 o 
   0   4  31        0.77       11.64     13.50 o 
   1   4  31       65.80       71.54     13.13 o 
   2   4  31      105.57       79.50     13.10 o 
   3   4  31       35.52       35.41     10.83 o 
   4   4  31       59.68       50.56     11.06 o 
   5   4  31        0.02       -2.68     10.02 o 
   6   4  31        0.65        8.58     12.94 o 
   1   5  31        0.03        8.08     10.08 o 
   2   5  31        3.72      -11.99      9.64 o 
   3   5  31        4.38        2.59     10.89 o 
   4   5  31        3.01        5.14     10.96 o 
   5   5  31       23.81       37.07     13.16 o 
   6   5  31        0.59       21.92     16.58 o 
   0   6  31      107.99      123.16     27.15 o 
   1   6  31        0.00       13.02     12.11 o 
   2   6  31       80.46       89.10     16.18 o 
   3   6  31        0.76       -4.50     12.27 o 
   4   6  31        4.42       -8.91     12.62 o 
   5   6  31       24.88       36.95     20.85 o 
   1   7  31        0.08        6.29     12.52 o 
   2   7  31        0.08       -5.29     11.77 o 
   3   7  31        1.32       -9.88     13.74 o 
   4   7  31        2.50       -0.72     15.09 o 
   0   8  31       44.15       69.69     28.75 o 
   1   8  31        0.47       21.47     17.91 o 
   2   8  31        0.16      -12.09     17.68 o 
   3   8  31        2.69        7.81     17.00 o 
   0   0  32      438.83      568.29     31.71 o 
   1   0  32       39.31       24.37      9.89 o 
   2   0  32        1.75       -4.22      9.08 o 
   3   0  32       31.49       18.72     10.94 o 
   4   0  32       72.70       77.23     13.85 o 
   5   0  32        1.97        3.25     13.14 o 
   6   0  32       36.17       21.65     17.45 o 
   1   1  32        5.82        3.66      6.48 o 
   2   1  32       18.37       13.11      6.72 o 
   3   1  32        0.00       -0.22      6.75 o 
   4   1  32       26.60       35.66      9.21 o 
   5   1  32       57.09       63.42     11.56 o 
   6   1  32        0.56       -6.06     10.94 o 
   0   2  32      194.38      208.76     15.33 o 
   1   2  32        9.68       17.85      6.54 o 
   2   2  32       34.84       24.42      7.38 o 
   3   2  32       32.12       36.35      8.93 o 
   4   2  32        1.92       -5.67      8.59 o 
   5   2  32        4.36        3.03     10.33 o 
   6   2  32        0.99       17.83     13.43 o 
   1   3  32       46.35       31.90      8.22 o 
   2   3  32       24.97       19.73      9.02 o 
   3   3  32       27.51       43.90     10.68 o 
   4   3  32       16.52       11.90     10.13 o 
   5   3  32        6.00       10.72     10.90 o 
   6   3  32        1.26       -5.63     12.76 o 
   0   4  32       15.70        1.44     13.42 o 
   1   4  32        0.09        1.23      9.86 o 
   2   4  32      101.48      102.12     14.07 o 
   3   4  32       32.06       33.87     10.95 o 
   4   4  32        1.33       -5.29      9.22 o 
   5   4  32        2.25       12.63     10.91 o 
   6   4  32       15.61        7.29     13.58 o 
   1   5  32       22.22       32.69     11.73 o 
   2   5  32        0.25       -2.24     10.67 o 
   3   5  32       21.05       28.70     12.09 o 
   4   5  32        1.51        1.00     11.57 o 
   5   5  32        5.87       10.87     15.32 o 
   0   6  32       10.66      -11.18     16.87 o 
   1   6  32        0.79       24.93     13.15 o 
   2   6  32        0.81       13.05     13.00 o 
   3   6  32        0.05      -10.82     14.71 o 
   4   6  32       53.48       64.71     25.75 o 
   1   7  32        6.26        5.03     13.34 o 
   2   7  32        0.11        0.99     14.41 o 
   3   7  32        0.02        8.14     16.16 o 
   0   8  32       21.62       31.15     28.87 o 
   1   8  32        1.97      -18.89     17.92 o 
   1   1  33        6.46        8.39      6.74 o 
   2   1  33       52.00       52.88      8.15 o 
   3   1  33        7.00       12.32      7.83 o 
   4   1  33        8.58       11.98      8.82 o 
   5   1  33        0.07        0.94      9.57 o 
   6   1  33        0.02       -7.66     12.65 o 
   0   2  33       92.35       96.01     17.32 o 
   1   2  33        2.39        3.44      7.15 o 
   2   2  33        0.60       -3.72      7.79 o 
   3   2  33        2.57        2.42      8.42 o 
   4   2  33        7.17       -0.49      9.81 o 
   5   2  33        0.20      -17.39     11.59 o 
   6   2  33        1.61       -0.30     13.61 o 
   1   3  33        0.15      -10.63      7.09 o 
   2   3  33        7.69        9.15      9.06 o 
   3   3  33       10.53       11.72      9.95 o 
   4   3  33       90.47       86.62     13.49 o 
   5   3  33       25.00       26.70     12.67 o 
   0   4  33       22.39       18.88     14.94 o 
   1   4  33       78.78       92.46     14.30 o 
   2   4  33       69.68       66.80     11.91 o 
   3   4  33        0.20       -4.57      9.10 o 
   4   4  33        7.25       -0.04     10.01 o 
   5   4  33       17.28       20.54     14.14 o 
   1   5  33        1.68      -14.48     14.61 o 
   2   5  33        0.00      -13.31     10.48 o 
   3   5  33        0.69       -1.31     11.67 o 
   4   5  33        7.11       12.91     13.23 o 
   0   6  33        2.46       20.83     21.29 o 
   1   6  33        2.76        9.67     13.45 o 
   2   6  33        0.13        9.63     13.13 o 
   3   6  33       20.95       37.24     17.87 o 
   4   6  33        7.69       -3.52     17.65 o 
   1   7  33       12.31       27.46     20.42 o 
   2   7  33       16.14       -7.19     18.35 o 
   0   0  34      184.97      237.51     30.79 o 
   1   0  34        2.66       -5.70      9.58 o 
   2   0  34        0.59        2.56     10.01 o 
   3   0  34       11.50       14.96     13.83 o 
   4   0  34        0.50       -1.47     13.64 o 
   5   0  34       18.08       33.33     17.70 o 
   1   1  34        8.51       13.61      7.80 o 
   2   1  34       24.08       35.27      8.93 o 
   3   1  34        0.71       -2.57      8.29 o 
   4   1  34        4.52        9.61     10.00 o 
   5   1  34       17.22      -11.85     10.98 o 
   0   2  34        0.33       -0.34     11.04 o 
   1   2  34        4.83        2.85      8.12 o 
   2   2  34        4.73       -2.90      9.24 o 
   3   2  34       30.44       35.19      9.86 o 
   4   2  34        1.54       -9.10      9.59 o 
   5   2  34       29.30       33.75     14.16 o 
   1   3  34       10.71        9.48      9.33 o 
   2   3  34        0.57       -7.97      9.12 o 
   3   3  34       52.79       70.48     21.21 o 
   4   3  34       48.41       23.50     12.80 o 
   5   3  34       34.59       24.73     14.37 o 
   0   4  34        8.38        0.04     15.02 o 
   1   4  34       68.87       77.51     14.18 o 
   2   4  34       21.55       23.02     11.07 o 
   3   4  34       16.24       21.28     10.84 o 
   4   4  34        0.94        0.25     11.65 o 
   1   5  34        0.00       -2.80     11.11 o 
   2   5  34        0.82       -3.99     11.54 o 
   3   5  34        1.94        3.23     12.76 o 
   4   5  34        5.29        2.84     16.15 o 
   0   6  34       90.43      107.57     36.02 o 
   1   6  34       17.09       54.41     17.68 o 
   2   6  34        8.22        0.91     15.39 o 
   3   6  34        3.19      -20.13     14.12 o 
   1   1  35        8.68        7.95      8.09 o 
   2   1  35       31.83       24.87      9.21 o 
   3   1  35        3.40       -3.45      9.38 o 
   4   1  35        7.09       11.61     10.54 o 
   5   1  35        0.53       -6.18     11.90 o 
   0   2  35      126.37      159.80     17.73 o 
   1   2  35        2.72        3.86      8.67 o 
   2   2  35        7.89        9.25      9.45 o 
   3   2  35        0.28      -14.13      9.42 o 
   4   2  35       22.25       35.24     13.92 o 
   5   2  35        0.87        3.59     13.65 o 
   1   3  35        9.41       11.19      9.94 o 
   2   3  35       28.02       41.14     17.27 o 
   3   3  35        4.32      -12.57      9.92 o 
   4   3  35       20.61       11.00     13.12 o 
   0   4  35        0.04        4.20     16.04 o 
   1   4  35        0.14      -11.14     11.88 o 
   2   4  35        3.39       -8.02     10.61 o 
   3   4  35        2.45        7.20     11.23 o 
   4   4  35        3.86       24.67     14.47 o 
   1   5  35       10.25       15.88     13.97 o 
   2   5  35        2.50       17.25     13.56 o 
   3   5  35        3.35      -10.18     13.02 o 
   0   6  35        2.16      -12.90     27.97 o 
   1   6  35        1.65        8.25     20.33 o 
   0   0  36      296.58      360.55     48.58 o 
   1   0  36       12.66       17.75     12.80 o 
   2   0  36        0.13        3.02     13.75 o 
   3   0  36       27.68       19.64     15.35 o 
   4   0  36       52.80       51.38     19.27 o 
   1   1  36        9.95       10.40      8.99 o 
   2   1  36       54.37       51.47     10.75 o 
   3   1  36        0.25       -4.71      9.86 o 
   4   1  36        2.83       -4.05     11.96 o 
   0   2  36        4.19        4.00     12.36 o 
   1   2  36        3.58        0.06      9.06 o 
   2   2  36        0.37       -7.76      9.23 o 
   3   2  36        5.59        9.39     11.95 o 
   4   2  36        3.85        2.68     13.46 o 
   1   3  36        0.01       -1.51      9.97 o 
   2   3  36       49.42       44.04     11.72 o 
   3   3  36        2.64       -0.63     11.35 o 
   0   4  36       39.81       43.56     20.97 o 
   1   4  36        0.69        0.60     11.77 o 
   2   4  36        6.24        0.69     11.32 o 
   3   4  36        0.48       -6.09     12.26 o 
   1   5  36       14.09       19.26     15.56 o 
   1   1  37       11.63       21.82      9.82 o 
   2   1  37        6.02       16.03     10.81 o 
   3   1  37        0.67       10.86     12.16 o 
   0   2  37       61.11       77.35     15.79 o 
   1   2  37        1.53       -8.69      9.67 o 
   2   2  37        2.06       -6.25     10.55 o 
   3   2  37        5.89       -0.22     13.33 o 
   1   3  37        0.41       -4.53     11.12 o 
   2   3  37        0.00       15.71     11.91 o 
   0   4  37        0.90      -11.56     18.22 o 
   1   4  37        8.10       -2.95     12.24 o 
   0   0  38        1.82      -27.46     18.31 o 
   1   0  38       12.95       14.08     14.39 o 
   2   0  38       26.41       58.73     19.65 o 
   1   1  38       19.19       32.03     11.18 o 
   2   1  38       35.40       41.31     13.46 o 
   0   2  38        8.11       16.24     14.17 o 
   1   2  38        0.03      -13.05     10.57 o 
                                                 
